# Supplementary material for: Revealing key regulators of neutrophil function during inflammation by re-analysing single-cell RNA-seq
Source: PLoS One. 2022 Oct 21;17(10):e0276460. doi: 10.1371/journal.pone.0276460 (PMC9586406; doi:10.1371/journal.pone.0276460)
Supplement: S1 Table — (CSV) [file pone.0276460.s002.csv]

	target_gene	regulon	GeneID
1	1700020L24Rik	Cebpe	ENSMUSG00000035085
2	1810055G02Rik	Cebpe	ENSMUSG00000035372
3	AA467197	Cebpe	ENSMUSG00000033213
4	Abca13	Cebpe	ENSMUSG00000004668
5	Abhd5	Cebpe	ENSMUSG00000032540
6	Acad11	Cebpe	ENSMUSG00000090150
7	Acsl1	Cebpe	ENSMUSG00000018796
8	Acsl5	Cebpe	ENSMUSG00000024981
9	Agpat2	Cebpe	ENSMUSG00000026922
10	Agtrap	Cebpe	ENSMUSG00000029007
11	Amz2	Cebpe	ENSMUSG00000020610
12	Anxa1	Cebpe	ENSMUSG00000024659
13	Anxa3	Cebpe	ENSMUSG00000029484
14	Arhgdib	Cebpe	ENSMUSG00000030220
15	Azi2	Cebpe	ENSMUSG00000039285
16	Bhlhe40	Cebpe	ENSMUSG00000030103
17	Btf3l4	Cebpe	ENSMUSG00000028568
18	C3	Cebpe	ENSMUSG00000024164
19	Calcrl	Cebpe	ENSMUSG00000059588
20	Calm3	Cebpe	ENSMUSG00000019370
21	Camp	Cebpe	ENSMUSG00000038357
22	Capg	Cebpe	ENSMUSG00000056737
23	Casz1	Cebpe	ENSMUSG00000028977
24	Ccdc125	Cebpe	ENSMUSG00000048924
25	Cd63	Cebpe	ENSMUSG00000025351
26	Cdkn3	Cebpe	ENSMUSG00000037628
27	Cebpe	Cebpe	ENSMUSG00000052435
28	Cited2	Cebpe	ENSMUSG00000039910
29	Cldn1	Cebpe	ENSMUSG00000022512
30	Clec12a	Cebpe	ENSMUSG00000053063
31	Cpne3	Cebpe	ENSMUSG00000028228
32	Cybb	Cebpe	ENSMUSG00000015340
33	Cyfip2	Cebpe	ENSMUSG00000020340
34	Dapk2	Cebpe	ENSMUSG00000032380
35	Dstn	Cebpe	ENSMUSG00000015932
36	Eif4e3	Cebpe	ENSMUSG00000093661
37	Elovl7	Cebpe	ENSMUSG00000021696
38	Eml2	Cebpe	ENSMUSG00000040811
39	Ets1	Cebpe	ENSMUSG00000032035
40	F5	Cebpe	ENSMUSG00000026579
41	Fbxw4	Cebpe	ENSMUSG00000040913
42	Ffar2	Cebpe	ENSMUSG00000051314
43	Flot2	Cebpe	ENSMUSG00000061981
44	Fmnl2	Cebpe	ENSMUSG00000036053
45	Gadd45g	Cebpe	ENSMUSG00000021453
46	Gas7	Cebpe	ENSMUSG00000033066
47	Gca	Cebpe	ENSMUSG00000026893
48	Gpc1	Cebpe	ENSMUSG00000034220
49	Gprasp1	Cebpe	ENSMUSG00000043384
50	Gpx3	Cebpe	ENSMUSG00000018339
51	Gys1	Cebpe	ENSMUSG00000003865
52	Hjurp	Cebpe	ENSMUSG00000044783
53	Hmgn2	Cebpe	ENSMUSG00000003038
54	Hsd11b1	Cebpe	ENSMUSG00000016194
55	Hvcn1	Cebpe	ENSMUSG00000064267
56	Id2	Cebpe	ENSMUSG00000020644
57	Ifitm6	Cebpe	ENSMUSG00000059108
58	Inhba	Cebpe	ENSMUSG00000041324
59	Itgb2l	Cebpe	ENSMUSG00000000157
60	Lcn2	Cebpe	ENSMUSG00000026822
61	Lmo1	Cebpe	ENSMUSG00000036111
62	Lmo4	Cebpe	ENSMUSG00000028266
63	Lrmp	Cebpe	ENSMUSG00000030263
64	Lta4h	Cebpe	ENSMUSG00000015889
65	Ltf	Cebpe	ENSMUSG00000032496
66	Lyrm1	Cebpe	ENSMUSG00000030922
67	Manea	Cebpe	ENSMUSG00000040520
68	Mgst2	Cebpe	ENSMUSG00000074604
69	Mogat2	Cebpe	ENSMUSG00000052396
70	Mpp7	Cebpe	ENSMUSG00000057440
71	Ncam1	Cebpe	ENSMUSG00000039542
72	Ngp	Cebpe	ENSMUSG00000032484
73	Nmt1	Cebpe	ENSMUSG00000020936
74	Nod1	Cebpe	ENSMUSG00000038058
75	Nucb2	Cebpe	ENSMUSG00000030659
76	Orm1	Cebpe	ENSMUSG00000039196
77	Ormdl1	Cebpe	ENSMUSG00000026097
78	Pde4d	Cebpe	ENSMUSG00000021699
79	Pde6d	Cebpe	ENSMUSG00000026239
80	Phactr2	Cebpe	ENSMUSG00000062866
81	Ppm1m	Cebpe	ENSMUSG00000020253
82	Ppp3ca	Cebpe	ENSMUSG00000028161
83	Prdx6	Cebpe	ENSMUSG00000026701
84	Rab28	Cebpe	ENSMUSG00000029128
85	Rab3d	Cebpe	ENSMUSG00000019066
86	Rap1a	Cebpe	ENSMUSG00000068798
87	Rhou	Cebpe	ENSMUSG00000039960
88	Slc39a11	Cebpe	ENSMUSG00000041654
89	Snx11	Cebpe	ENSMUSG00000020876
90	Specc1	Cebpe	ENSMUSG00000042331
91	St3gal5	Cebpe	ENSMUSG00000056091
92	Stap1	Cebpe	ENSMUSG00000029254
93	Stk39	Cebpe	ENSMUSG00000027030
94	Syne1	Cebpe	ENSMUSG00000096054
95	Tank	Cebpe	ENSMUSG00000064289
96	Tecr	Cebpe	ENSMUSG00000031708
97	Tkt	Cebpe	ENSMUSG00000021957
98	Tmem216	Cebpe	ENSMUSG00000024667
99	Tnfsf13b	Cebpe	ENSMUSG00000031497
100	Tram2	Cebpe	ENSMUSG00000041779
101	Triobp	Cebpe	ENSMUSG00000033088
102	Trrap	Cebpe	ENSMUSG00000045482
103	Tuba4a	Cebpe	ENSMUSG00000026202
104	Usp33	Cebpe	ENSMUSG00000025437
105	Usp4	Cebpe	ENSMUSG00000032612
106	Vrk2	Cebpe	ENSMUSG00000064090
107	Wipi1	Cebpe	ENSMUSG00000041895
108	Zfp516	Cebpe	ENSMUSG00000058881
109	Zhx1	Cebpe	ENSMUSG00000022361
110	Zmpste24	Cebpe	ENSMUSG00000043207
111	6430548M08Rik	Klf7	ENSMUSG00000031824
112	Aatf	Klf7	ENSMUSG00000018697
113	Abtb2	Klf7	ENSMUSG00000032724
114	Acot8	Klf7	ENSMUSG00000017307
115	Actr1a	Klf7	ENSMUSG00000025228
116	Acvrl1	Klf7	ENSMUSG00000000530
117	Aen	Klf7	ENSMUSG00000030609
118	Agap3	Klf7	ENSMUSG00000023353
119	Agfg1	Klf7	ENSMUSG00000026159
120	Agtrap	Klf7	ENSMUSG00000029007
121	AI413582	Klf7	ENSMUSG00000062753
122	Aktip	Klf7	ENSMUSG00000031667
123	Alkbh6	Klf7	ENSMUSG00000042831
124	Ap4s1	Klf7	ENSMUSG00000020955
125	Apeh	Klf7	ENSMUSG00000032590
126	Aph1b	Klf7	ENSMUSG00000032375
127	Aph1c	Klf7	ENSMUSG00000053040
128	Apool	Klf7	ENSMUSG00000025525
129	Araf	Klf7	ENSMUSG00000001127
130	Arcn1	Klf7	ENSMUSG00000032096
131	Arf2	Klf7	ENSMUSG00000062421
132	Arhgef4	Klf7	ENSMUSG00000037509
133	Arid2	Klf7	ENSMUSG00000033237
134	Arid3a	Klf7	ENSMUSG00000019564
135	Arl4a	Klf7	ENSMUSG00000047446
136	Armcx3	Klf7	ENSMUSG00000049047
137	Ascc1	Klf7	ENSMUSG00000044475
138	Atg5	Klf7	ENSMUSG00000038160
139	Atp1a1	Klf7	ENSMUSG00000033161
140	Atp6ap2	Klf7	ENSMUSG00000031007
141	Atxn1	Klf7	ENSMUSG00000046876
142	Azi2	Klf7	ENSMUSG00000039285
143	Bace1	Klf7	ENSMUSG00000032086
144	Baz1b	Klf7	ENSMUSG00000002748
145	Blzf1	Klf7	ENSMUSG00000026577
146	Bod1l	Klf7	ENSMUSG00000061755
147	Bub1b	Klf7	ENSMUSG00000040084
148	C130026I21Rik	Klf7	ENSMUSG00000052477
149	Cars	Klf7	ENSMUSG00000010755
150	Cast	Klf7	ENSMUSG00000021585
151	Cbfa2t2	Klf7	ENSMUSG00000038533
152	Ccdc32	Klf7	ENSMUSG00000039983
153	Ccnf	Klf7	ENSMUSG00000072082
154	Cdk12	Klf7	ENSMUSG00000003119
155	Chac1	Klf7	ENSMUSG00000027313
156	Chd2	Klf7	ENSMUSG00000078671
157	Clasp1	Klf7	ENSMUSG00000064302
158	Cltc	Klf7	ENSMUSG00000047126
159	Cnot1	Klf7	ENSMUSG00000036550
160	Cnot4	Klf7	ENSMUSG00000038784
161	Cog1	Klf7	ENSMUSG00000018661
162	Cpne2	Klf7	ENSMUSG00000034361
163	Cpt2	Klf7	ENSMUSG00000028607
164	Cryzl1	Klf7	ENSMUSG00000058240
165	Csnk1d	Klf7	ENSMUSG00000025162
166	Csnk1g2	Klf7	ENSMUSG00000003345
167	Cstf2	Klf7	ENSMUSG00000031256
168	Ctdsp2	Klf7	ENSMUSG00000078429
169	Cxxc1	Klf7	ENSMUSG00000024560
170	Dab2ip	Klf7	ENSMUSG00000026883
171	Dctn2	Klf7	ENSMUSG00000025410
172	Degs1	Klf7	ENSMUSG00000038633
173	Dennd4c	Klf7	ENSMUSG00000038024
174	Dhrs11	Klf7	ENSMUSG00000034449
175	Dnajc4	Klf7	ENSMUSG00000024963
176	Dock5	Klf7	ENSMUSG00000044447
177	Dtx4	Klf7	ENSMUSG00000039982
178	Dus3l	Klf7	ENSMUSG00000007603
179	E2f3	Klf7	ENSMUSG00000016477
180	Ech1	Klf7	ENSMUSG00000053898
181	Eif2b5	Klf7	ENSMUSG00000003235
182	Eif4enif1	Klf7	ENSMUSG00000020454
183	Enoph1	Klf7	ENSMUSG00000029326
184	Ergic3	Klf7	ENSMUSG00000005881
185	Exoc4	Klf7	ENSMUSG00000029763
186	Fam13b	Klf7	ENSMUSG00000036501
187	Fam20b	Klf7	ENSMUSG00000033557
188	Fam76a	Klf7	ENSMUSG00000028878
189	Fbxo18	Klf7	ENSMUSG00000058594
190	Fbxo3	Klf7	ENSMUSG00000027180
191	Fez2	Klf7	ENSMUSG00000056121
192	Fiz1	Klf7	ENSMUSG00000061374
193	Fmnl2	Klf7	ENSMUSG00000036053
194	Foxk1	Klf7	ENSMUSG00000056493
195	Fry	Klf7	ENSMUSG00000056602
196	Gclc	Klf7	ENSMUSG00000032350
197	Gclm	Klf7	ENSMUSG00000028124
198	Gigyf1	Klf7	ENSMUSG00000029714
199	Gmfb	Klf7	ENSMUSG00000062014
200	Golga5	Klf7	ENSMUSG00000021192
201	Gpr137	Klf7	ENSMUSG00000024958
202	Gpr160	Klf7	ENSMUSG00000037661
203	Gprasp1	Klf7	ENSMUSG00000043384
204	Gsk3a	Klf7	ENSMUSG00000057177
205	Gt(ROSA)26Sor	Klf7	ENSMUSG00000086429
206	Hdac3	Klf7	ENSMUSG00000024454
207	Hibadh	Klf7	ENSMUSG00000029776
208	Hmbox1	Klf7	ENSMUSG00000021972
209	Hmgcl	Klf7	ENSMUSG00000028672
210	Hnrnpl	Klf7	ENSMUSG00000015165
211	Icam2	Klf7	ENSMUSG00000001029
212	Ikbkb	Klf7	ENSMUSG00000031537
213	Il2rg	Klf7	ENSMUSG00000031304
214	Ing2	Klf7	ENSMUSG00000063049
215	Inpp4a	Klf7	ENSMUSG00000026113
216	Itpk1	Klf7	ENSMUSG00000057963
217	Kbtbd3	Klf7	ENSMUSG00000025893
218	Kif1c	Klf7	ENSMUSG00000020821
219	Kif21b	Klf7	ENSMUSG00000041642
220	Kif3b	Klf7	ENSMUSG00000027475
221	Klf5	Klf7	ENSMUSG00000005148
222	Klf7	Klf7	ENSMUSG00000025959
223	Lamb3	Klf7	ENSMUSG00000026639
224	Lamp2	Klf7	ENSMUSG00000016534
225	Lcmt1	Klf7	ENSMUSG00000030763
226	Lcn2	Klf7	ENSMUSG00000026822
227	Lcor	Klf7	ENSMUSG00000025019
228	Ldb1	Klf7	ENSMUSG00000025223
229	Ldhc	Klf7	ENSMUSG00000030851
230	Lhfpl2	Klf7	ENSMUSG00000045312
231	Lpgat1	Klf7	ENSMUSG00000026623
232	Ltb4r1	Klf7	ENSMUSG00000046908
233	Maml1	Klf7	ENSMUSG00000050567
234	Map3k11	Klf7	ENSMUSG00000004054
235	Mark3	Klf7	ENSMUSG00000007411
236	Mcoln1	Klf7	ENSMUSG00000004567
237	Med13l	Klf7	ENSMUSG00000018076
238	Med25	Klf7	ENSMUSG00000002968
239	Med6	Klf7	ENSMUSG00000002679
240	Megf9	Klf7	ENSMUSG00000039270
241	Mepce	Klf7	ENSMUSG00000029726
242	Mettl3	Klf7	ENSMUSG00000022160
243	Mfsd5	Klf7	ENSMUSG00000045665
244	Mga	Klf7	ENSMUSG00000033943
245	Mgrn1	Klf7	ENSMUSG00000022517
246	Mier1	Klf7	ENSMUSG00000028522
247	Mthfd2	Klf7	ENSMUSG00000005667
248	Mtif3	Klf7	ENSMUSG00000016510
249	Mxi1	Klf7	ENSMUSG00000025025
250	Myh9	Klf7	ENSMUSG00000022443
251	Myo1g	Klf7	ENSMUSG00000020437
252	Nbeal2	Klf7	ENSMUSG00000056724
253	Nedd9	Klf7	ENSMUSG00000021365
254	Nfe2	Klf7	ENSMUSG00000058794
255	Nfia	Klf7	ENSMUSG00000028565
256	Nmt1	Klf7	ENSMUSG00000020936
257	Nos1ap	Klf7	ENSMUSG00000038473
258	Notch1	Klf7	ENSMUSG00000026923
259	Npepps	Klf7	ENSMUSG00000001441
260	Nsfl1c	Klf7	ENSMUSG00000027455
261	Numa1	Klf7	ENSMUSG00000066306
262	Oma1	Klf7	ENSMUSG00000035069
263	Osbpl11	Klf7	ENSMUSG00000022807
264	Osbpl8	Klf7	ENSMUSG00000020189
265	P4ha1	Klf7	ENSMUSG00000019916
266	Paox	Klf7	ENSMUSG00000025464
267	Papolg	Klf7	ENSMUSG00000020273
268	Papss1	Klf7	ENSMUSG00000028032
269	Pcif1	Klf7	ENSMUSG00000039849
270	Pcyox1	Klf7	ENSMUSG00000029998
271	Per1	Klf7	ENSMUSG00000020893
272	Phf6	Klf7	ENSMUSG00000025626
273	Phf8	Klf7	ENSMUSG00000041229
274	Phlda1	Klf7	ENSMUSG00000020205
275	Pigu	Klf7	ENSMUSG00000038383
276	Pip4k2b	Klf7	ENSMUSG00000018547
277	Pld1	Klf7	ENSMUSG00000027695
278	Pld3	Klf7	ENSMUSG00000003363
279	Pnkd	Klf7	ENSMUSG00000026179
280	Ppp1r15b	Klf7	ENSMUSG00000046062
281	Ppp2r5d	Klf7	ENSMUSG00000059409
282	Pqlc2	Klf7	ENSMUSG00000028744
283	Prkag2	Klf7	ENSMUSG00000028944
284	Prok2	Klf7	ENSMUSG00000030069
285	Psip1	Klf7	ENSMUSG00000028484
286	Psmd14	Klf7	ENSMUSG00000026914
287	Rab11fip2	Klf7	ENSMUSG00000040022
288	Rabggta	Klf7	ENSMUSG00000040472
289	Rap2a	Klf7	ENSMUSG00000051615
290	Rars	Klf7	ENSMUSG00000018848
291	Rfk	Klf7	ENSMUSG00000024712
292	Rhbdd1	Klf7	ENSMUSG00000026142
293	Ripk1	Klf7	ENSMUSG00000021408
294	Rmi1	Klf7	ENSMUSG00000035367
295	Rmnd5b	Klf7	ENSMUSG00000001054
296	Rnf111	Klf7	ENSMUSG00000032217
297	Rnf31	Klf7	ENSMUSG00000047098
298	Rnft1	Klf7	ENSMUSG00000020521
299	Rprd1a	Klf7	ENSMUSG00000040446
300	Rreb1	Klf7	ENSMUSG00000039087
301	Rsbn1l	Klf7	ENSMUSG00000039968
302	Runx2	Klf7	ENSMUSG00000039153
303	Rusc1	Klf7	ENSMUSG00000041263
304	Rybp	Klf7	ENSMUSG00000072872
305	Sap30l	Klf7	ENSMUSG00000020519
306	Scamp2	Klf7	ENSMUSG00000040188
307	Scmh1	Klf7	ENSMUSG00000000085
308	Selp	Klf7	ENSMUSG00000026580
309	Sep-05	Klf7	ENSMUSG00000072214
310	Sertad1	Klf7	ENSMUSG00000008384
311	Sh3bp2	Klf7	ENSMUSG00000054520
312	Shprh	Klf7	ENSMUSG00000090112
313	Sik2	Klf7	ENSMUSG00000037112
314	Sike1	Klf7	ENSMUSG00000027854
315	Sin3a	Klf7	ENSMUSG00000042557
316	Sipa1l1	Klf7	ENSMUSG00000042700
317	Sipa1l2	Klf7	ENSMUSG00000001995
318	Slc25a20	Klf7	ENSMUSG00000032602
319	Slc38a10	Klf7	ENSMUSG00000061306
320	Slc39a1	Klf7	ENSMUSG00000052310
321	Slmap	Klf7	ENSMUSG00000021870
322	Smap1	Klf7	ENSMUSG00000026155
323	Sntb2	Klf7	ENSMUSG00000041308
324	Snx15	Klf7	ENSMUSG00000024787
325	Snx27	Klf7	ENSMUSG00000028136
326	Snx6	Klf7	ENSMUSG00000005656
327	Sphk2	Klf7	ENSMUSG00000057342
328	Srf	Klf7	ENSMUSG00000015605
329	Stard3	Klf7	ENSMUSG00000018167
330	Strbp	Klf7	ENSMUSG00000026915
331	Sugt1	Klf7	ENSMUSG00000022024
332	Susd3	Klf7	ENSMUSG00000021384
333	Suz12	Klf7	ENSMUSG00000017548
334	Syf2	Klf7	ENSMUSG00000028821
335	Syne1	Klf7	ENSMUSG00000096054
336	Synj1	Klf7	ENSMUSG00000022973
337	Tbc1d10b	Klf7	ENSMUSG00000042492
338	Tbc1d10c	Klf7	ENSMUSG00000040247
339	Tbc1d8	Klf7	ENSMUSG00000003134
340	Tbc1d9b	Klf7	ENSMUSG00000036644
341	Tfam	Klf7	ENSMUSG00000003923
342	Tfb2m	Klf7	ENSMUSG00000026492
343	Tinagl1	Klf7	ENSMUSG00000028776
344	Tmc8	Klf7	ENSMUSG00000050106
345	Tmem126b	Klf7	ENSMUSG00000030614
346	Tnip1	Klf7	ENSMUSG00000020400
347	Tnnt1	Klf7	ENSMUSG00000064179
348	Tomm34	Klf7	ENSMUSG00000018322
349	Tor1b	Klf7	ENSMUSG00000026848
350	Traf3	Klf7	ENSMUSG00000021277
351	Trib1	Klf7	ENSMUSG00000032501
352	Trim28	Klf7	ENSMUSG00000005566
353	Triobp	Klf7	ENSMUSG00000033088
354	Trip12	Klf7	ENSMUSG00000026219
355	Trp53i13	Klf7	ENSMUSG00000044328
356	Tst	Klf7	ENSMUSG00000044986
357	Tuba1a	Klf7	ENSMUSG00000072235
358	Ube3a	Klf7	ENSMUSG00000025326
359	Upp1	Klf7	ENSMUSG00000020407
360	Uso1	Klf7	ENSMUSG00000029407
361	Usp25	Klf7	ENSMUSG00000022867
362	Uvrag	Klf7	ENSMUSG00000035354
363	Vav3	Klf7	ENSMUSG00000033721
364	Vegfa	Klf7	ENSMUSG00000023951
365	Vrk1	Klf7	ENSMUSG00000021115
366	Wdr81	Klf7	ENSMUSG00000045374
367	Wipi1	Klf7	ENSMUSG00000041895
368	Xiap	Klf7	ENSMUSG00000025860
369	Xrcc1	Klf7	ENSMUSG00000051768
370	Yif1a	Klf7	ENSMUSG00000024875
371	Zbtb11	Klf7	ENSMUSG00000022601
372	Zc3h14	Klf7	ENSMUSG00000021012
373	Zfhx3	Klf7	ENSMUSG00000038872
374	Zfp110	Klf7	ENSMUSG00000058638
375	Zfp142	Klf7	ENSMUSG00000026135
376	Zfp398	Klf7	ENSMUSG00000062519
377	Zfp516	Klf7	ENSMUSG00000058881
378	Zfp518a	Klf7	ENSMUSG00000049164
379	Zfp608	Klf7	ENSMUSG00000052713
380	Zfp688	Klf7	ENSMUSG00000045251
381	Zhx2	Klf7	ENSMUSG00000071757
382	Znfx1	Klf7	ENSMUSG00000039501
383	0610009B22Rik	Max	ENSMUSG00000007777
384	0610010K14Rik	Max	ENSMUSG00000020831
385	0610030E20Rik	Max	ENSMUSG00000058706
386	0610037L13Rik	Max	ENSMUSG00000028608
387	1110004F10Rik	Max	ENSMUSG00000030663
388	1110008F13Rik	Max	ENSMUSG00000027637
389	1110008P14Rik	Max	ENSMUSG00000039195
390	1110032A03Rik	Max	ENSMUSG00000037971
391	1110034G24Rik	Max	ENSMUSG00000044991
392	1110038F14Rik	Max	ENSMUSG00000063236
393	1110059E24Rik	Max	ENSMUSG00000035171
394	1110059G10Rik	Max	ENSMUSG00000032551
395	1110065P20Rik	Max	ENSMUSG00000078570
396	1190007I07Rik	Max	ENSMUSG00000063320
397	1600002K03Rik	Max	ENSMUSG00000035595
398	1600014C10Rik	Max	ENSMUSG00000054676
399	1600020E01Rik	Max	ENSMUSG00000097048
400	1700017B05Rik	Max	ENSMUSG00000032300
401	1700020I14Rik	Max	ENSMUSG00000085438
402	1700020L24Rik	Max	ENSMUSG00000035085
403	1700021F05Rik	Max	ENSMUSG00000019797
404	1700025G04Rik	Max	ENSMUSG00000032666
405	1700037H04Rik	Max	ENSMUSG00000027327
406	1700123O20Rik	Max	ENSMUSG00000040822
407	1810022K09Rik	Max	ENSMUSG00000078784
408	1810024B03Rik	Max	ENSMUSG00000044145
409	1810032O08Rik	Max	ENSMUSG00000020812
410	1810037I17Rik	Max	ENSMUSG00000054091
411	1810055G02Rik	Max	ENSMUSG00000035372
412	2010107E04Rik	Max	ENSMUSG00000021290
413	2010320M18Rik	Max	ENSMUSG00000100691
414	2210016F16Rik	Max	ENSMUSG00000021550
415	2300009A05Rik	Max	ENSMUSG00000032403
416	2310009B15Rik	Max	ENSMUSG00000079283
417	2310011J03Rik	Max	ENSMUSG00000020133
418	2310015A10Rik	Max	ENSMUSG00000097729
419	2310022A10Rik	Max	ENSMUSG00000049643
420	2310033P09Rik	Max	ENSMUSG00000020441
421	2310035C23Rik	Max	ENSMUSG00000026319
422	2410002F23Rik	Max	ENSMUSG00000045411
423	2410004B18Rik	Max	ENSMUSG00000036873
424	2410015M20Rik	Max	ENSMUSG00000049760
425	2410131K14Rik	Max	ENSMUSG00000032840
426	2510039O18Rik	Max	ENSMUSG00000044496
427	2610001J05Rik	Max	ENSMUSG00000052419
428	2610002M06Rik	Max	ENSMUSG00000031242
429	2610035D17Rik	Max	ENSMUSG00000087259
430	2610507B11Rik	Max	ENSMUSG00000010277
431	2610524H06Rik	Max	ENSMUSG00000092486
432	2700062C07Rik	Max	ENSMUSG00000024273
433	2810004N23Rik	Max	ENSMUSG00000031984
434	2810006K23Rik	Max	ENSMUSG00000047635
435	2810403A07Rik	Max	ENSMUSG00000028060
436	3110002H16Rik	Max	ENSMUSG00000024410
437	3110040N11Rik	Max	ENSMUSG00000025102
438	3110062M04Rik	Max	ENSMUSG00000046806
439	3110082I17Rik	Max	ENSMUSG00000053553
440	3830406C13Rik	Max	ENSMUSG00000033111
441	4833420G17Rik	Max	ENSMUSG00000062822
442	4930402H24Rik	Max	ENSMUSG00000027309
443	4930453N24Rik	Max	ENSMUSG00000059920
444	4930523C07Rik	Max	ENSMUSG00000090394
445	4930579G24Rik	Max	ENSMUSG00000027811
446	4932438A13Rik	Max	ENSMUSG00000037270
447	4933434E20Rik	Max	ENSMUSG00000027942
448	5430416N02Rik	Max	ENSMUSG00000097772
449	6430548M08Rik	Max	ENSMUSG00000031824
450	9030624J02Rik	Max	ENSMUSG00000030982
451	9130401M01Rik	Max	ENSMUSG00000101892
452	9430038I01Rik	Max	ENSMUSG00000040139
453	9530068E07Rik	Max	ENSMUSG00000036275
454	A430005L14Rik	Max	ENSMUSG00000047613
455	A630001G21Rik	Max	ENSMUSG00000052760
456	A630072M18Rik	Max	ENSMUSG00000101013
457	AA467197	Max	ENSMUSG00000033213
458	Aaas	Max	ENSMUSG00000036678
459	Aacs	Max	ENSMUSG00000029482
460	Aagab	Max	ENSMUSG00000037257
461	Aamp	Max	ENSMUSG00000006299
462	Aars	Max	ENSMUSG00000031960
463	Aasdhppt	Max	ENSMUSG00000025894
464	Aatf	Max	ENSMUSG00000018697
465	AB124611	Max	ENSMUSG00000057191
466	Abca2	Max	ENSMUSG00000026944
467	Abca3	Max	ENSMUSG00000024130
468	Abca7	Max	ENSMUSG00000035722
469	Abcb7	Max	ENSMUSG00000031333
470	Abcc4	Max	ENSMUSG00000032849
471	Abcd1	Max	ENSMUSG00000031378
472	Abcd2	Max	ENSMUSG00000055782
473	Abcd3	Max	ENSMUSG00000028127
474	Abce1	Max	ENSMUSG00000058355
475	Abcf1	Max	ENSMUSG00000038762
476	Abcf2	Max	ENSMUSG00000028953
477	Abcf3	Max	ENSMUSG00000003234
478	Abhd10	Max	ENSMUSG00000033157
479	Abhd11	Max	ENSMUSG00000040532
480	Abhd12	Max	ENSMUSG00000032046
481	Abhd16a	Max	ENSMUSG00000007036
482	Abhd2	Max	ENSMUSG00000039202
483	Abhd4	Max	ENSMUSG00000040997
484	Abhd5	Max	ENSMUSG00000032540
485	Abi1	Max	ENSMUSG00000058835
486	Abl1	Max	ENSMUSG00000026842
487	Abl2	Max	ENSMUSG00000026596
488	Abt1	Max	ENSMUSG00000036376
489	Abtb2	Max	ENSMUSG00000032724
490	Acaa1a	Max	ENSMUSG00000036138
491	Acaa2	Max	ENSMUSG00000036880
492	Acad11	Max	ENSMUSG00000090150
493	Acad12	Max	ENSMUSG00000042647
494	Acadl	Max	ENSMUSG00000026003
495	Acadm	Max	ENSMUSG00000062908
496	Acadsb	Max	ENSMUSG00000030861
497	Acadvl	Max	ENSMUSG00000018574
498	Acap2	Max	ENSMUSG00000049076
499	Acap3	Max	ENSMUSG00000029033
500	Acat2	Max	ENSMUSG00000023832
501	Acbd3	Max	ENSMUSG00000026499
502	Acbd5	Max	ENSMUSG00000026781
503	Acbd6	Max	ENSMUSG00000033701
504	Acer3	Max	ENSMUSG00000030760
505	Acin1	Max	ENSMUSG00000022185
506	Acly	Max	ENSMUSG00000020917
507	Aco2	Max	ENSMUSG00000022477
508	Acot13	Max	ENSMUSG00000006717
509	Acot2	Max	ENSMUSG00000021226
510	Acot7	Max	ENSMUSG00000028937
511	Acot8	Max	ENSMUSG00000017307
512	Acox1	Max	ENSMUSG00000020777
513	Acp1	Max	ENSMUSG00000044573
514	Acpp	Max	ENSMUSG00000032561
515	Acsl1	Max	ENSMUSG00000018796
516	Acsl4	Max	ENSMUSG00000031278
517	Acsl5	Max	ENSMUSG00000024981
518	Actl6a	Max	ENSMUSG00000027671
519	Actn1	Max	ENSMUSG00000015143
520	Actn4	Max	ENSMUSG00000054808
521	Actr1a	Max	ENSMUSG00000025228
522	Actr1b	Max	ENSMUSG00000037351
523	Actr2	Max	ENSMUSG00000020152
524	Actr3	Max	ENSMUSG00000026341
525	Actr5	Max	ENSMUSG00000037761
526	Acvrl1	Max	ENSMUSG00000000530
527	Acyp1	Max	ENSMUSG00000008822
528	Ada	Max	ENSMUSG00000017697
529	Adam10	Max	ENSMUSG00000054693
530	Adam15	Max	ENSMUSG00000028041
531	Adam17	Max	ENSMUSG00000052593
532	Adamts10	Max	ENSMUSG00000024299
533	Adap1	Max	ENSMUSG00000056413
534	Adar	Max	ENSMUSG00000027951
535	Adck2	Max	ENSMUSG00000046947
536	Adcy7	Max	ENSMUSG00000031659
537	Add1	Max	ENSMUSG00000029106
538	Add3	Max	ENSMUSG00000025026
539	Adi1	Max	ENSMUSG00000020629
540	Adipor2	Max	ENSMUSG00000030168
541	Adnp2	Max	ENSMUSG00000053950
542	Ado	Max	ENSMUSG00000057134
543	Adpgk	Max	ENSMUSG00000025236
544	Adprhl2	Max	ENSMUSG00000042558
545	Adrm1	Max	ENSMUSG00000039041
546	Adsl	Max	ENSMUSG00000022407
547	Adss	Max	ENSMUSG00000015961
548	Aebp2	Max	ENSMUSG00000030232
549	Aff1	Max	ENSMUSG00000029313
550	Aff4	Max	ENSMUSG00000049470
551	Afg3l1	Max	ENSMUSG00000031967
552	Afg3l2	Max	ENSMUSG00000024527
553	Aftph	Max	ENSMUSG00000049659
554	Aga	Max	ENSMUSG00000031521
555	Agap3	Max	ENSMUSG00000023353
556	Agfg1	Max	ENSMUSG00000026159
557	Aggf1	Max	ENSMUSG00000021681
558	Agl	Max	ENSMUSG00000033400
559	Agpat2	Max	ENSMUSG00000026922
560	Agpat4	Max	ENSMUSG00000023827
561	Agpat5	Max	ENSMUSG00000031467
562	Agps	Max	ENSMUSG00000042410
563	Agtpbp1	Max	ENSMUSG00000021557
564	Agtrap	Max	ENSMUSG00000029007
565	Ahctf1	Max	ENSMUSG00000026491
566	Ahcyl1	Max	ENSMUSG00000027893
567	Ahsa1	Max	ENSMUSG00000021037
568	Ahsa2	Max	ENSMUSG00000020288
569	AI314180	Max	ENSMUSG00000050812
570	AI413582	Max	ENSMUSG00000062753
571	AI837181	Max	ENSMUSG00000047423
572	Aida	Max	ENSMUSG00000042901
573	Aifm1	Max	ENSMUSG00000036932
574	Aimp1	Max	ENSMUSG00000028029
575	Aip	Max	ENSMUSG00000024847
576	Ak2	Max	ENSMUSG00000028792
577	Ak3	Max	ENSMUSG00000024782
578	Akap10	Max	ENSMUSG00000047804
579	Akap11	Max	ENSMUSG00000022016
580	Akap7	Max	ENSMUSG00000039166
581	Akap8	Max	ENSMUSG00000024045
582	Akap8l	Max	ENSMUSG00000002625
583	Akap9	Max	ENSMUSG00000040407
584	Akirin1	Max	ENSMUSG00000023075
585	Akirin2	Max	ENSMUSG00000028291
586	Akna	Max	ENSMUSG00000039158
587	Akr1b10	Max	ENSMUSG00000061758
588	Akr1b3	Max	ENSMUSG00000001642
589	Akt1s1	Max	ENSMUSG00000011096
590	Akt2	Max	ENSMUSG00000004056
591	Aktip	Max	ENSMUSG00000031667
592	Alad	Max	ENSMUSG00000028393
593	Alas1	Max	ENSMUSG00000032786
594	Alcam	Max	ENSMUSG00000022636
595	Aldh16a1	Max	ENSMUSG00000007833
596	Aldh3a2	Max	ENSMUSG00000010025
597	Aldh3b1	Max	ENSMUSG00000024885
598	Aldh9a1	Max	ENSMUSG00000026687
599	Alg5	Max	ENSMUSG00000036632
600	Alkbh4	Max	ENSMUSG00000039754
601	Alkbh5	Max	ENSMUSG00000042650
602	Alkbh6	Max	ENSMUSG00000042831
603	Alox5	Max	ENSMUSG00000025701
604	Ambra1	Max	ENSMUSG00000040506
605	Amd1	Max	ENSMUSG00000075232
606	Amdhd2	Max	ENSMUSG00000036820
607	Amfr	Max	ENSMUSG00000031751
608	Ammecr1	Max	ENSMUSG00000042225
609	Ammecr1l	Max	ENSMUSG00000041915
610	Ampd2	Max	ENSMUSG00000027889
611	Ampd3	Max	ENSMUSG00000005686
612	Amz2	Max	ENSMUSG00000020610
613	Anapc1	Max	ENSMUSG00000014355
614	Anapc10	Max	ENSMUSG00000036977
615	Anapc11	Max	ENSMUSG00000025135
616	Anapc13	Max	ENSMUSG00000035048
617	Anapc16	Max	ENSMUSG00000020107
618	Anapc2	Max	ENSMUSG00000026965
619	Anapc4	Max	ENSMUSG00000029176
620	Anapc5	Max	ENSMUSG00000029472
621	Anapc7	Max	ENSMUSG00000029466
622	Angel2	Max	ENSMUSG00000026634
623	Ankfy1	Max	ENSMUSG00000020790
624	Ankhd1	Max	ENSMUSG00000024483
625	Ankib1	Max	ENSMUSG00000040351
626	Ankle2	Max	ENSMUSG00000029501
627	Ankra2	Max	ENSMUSG00000021661
628	Ankrd11	Max	ENSMUSG00000035569
629	Ankrd12	Max	ENSMUSG00000034647
630	Ankrd13a	Max	ENSMUSG00000041870
631	Ankrd13c	Max	ENSMUSG00000039988
632	Ankrd16	Max	ENSMUSG00000047909
633	Ankrd17	Max	ENSMUSG00000055204
634	Ankrd22	Max	ENSMUSG00000024774
635	Ankrd27	Max	ENSMUSG00000034867
636	Ankrd28	Max	ENSMUSG00000014496
637	Ankrd40	Max	ENSMUSG00000020864
638	Ankrd44	Max	ENSMUSG00000052331
639	Ankrd46	Max	ENSMUSG00000048307
640	Ankrd49	Max	ENSMUSG00000031931
641	Ankrd54	Max	ENSMUSG00000033055
642	Ankrd9	Max	ENSMUSG00000037904
643	Anks1	Max	ENSMUSG00000024219
644	Anks3	Max	ENSMUSG00000022515
645	Ano6	Max	ENSMUSG00000064210
646	Anp32b	Max	ENSMUSG00000028333
647	Anp32e	Max	ENSMUSG00000015749
648	Anxa1	Max	ENSMUSG00000024659
649	Anxa11	Max	ENSMUSG00000021866
650	Anxa3	Max	ENSMUSG00000029484
651	Anxa4	Max	ENSMUSG00000029994
652	Anxa5	Max	ENSMUSG00000027712
653	Anxa6	Max	ENSMUSG00000018340
654	Anxa7	Max	ENSMUSG00000021814
655	Ap1ar	Max	ENSMUSG00000074238
656	Ap1b1	Max	ENSMUSG00000009090
657	Ap1g1	Max	ENSMUSG00000031731
658	Ap1m1	Max	ENSMUSG00000003033
659	Ap1s1	Max	ENSMUSG00000004849
660	Ap1s2	Max	ENSMUSG00000031367
661	Ap2a1	Max	ENSMUSG00000060279
662	Ap2a2	Max	ENSMUSG00000002957
663	Ap2b1	Max	ENSMUSG00000035152
664	Ap2m1	Max	ENSMUSG00000022841
665	Ap2s1	Max	ENSMUSG00000008036
666	Ap3b1	Max	ENSMUSG00000021686
667	Ap3d1	Max	ENSMUSG00000020198
668	Ap3m1	Max	ENSMUSG00000021824
669	Ap3s1	Max	ENSMUSG00000024480
670	Ap3s2	Max	ENSMUSG00000063801
671	Ap4m1	Max	ENSMUSG00000019518
672	Ap4s1	Max	ENSMUSG00000020955
673	Apaf1	Max	ENSMUSG00000019979
674	Apc	Max	ENSMUSG00000005871
675	Apeh	Max	ENSMUSG00000032590
676	Apex1	Max	ENSMUSG00000035960
677	Aph1a	Max	ENSMUSG00000015750
678	Api5	Max	ENSMUSG00000027193
679	Apip	Max	ENSMUSG00000010911
680	Aplp2	Max	ENSMUSG00000031996
681	Apobr	Max	ENSMUSG00000042759
682	Apool	Max	ENSMUSG00000025525
683	App	Max	ENSMUSG00000022892
684	Appbp2	Max	ENSMUSG00000018481
685	Appl1	Max	ENSMUSG00000040760
686	Aptx	Max	ENSMUSG00000028411
687	Aqr	Max	ENSMUSG00000040383
688	Araf	Max	ENSMUSG00000001127
689	Arap1	Max	ENSMUSG00000032812
690	Arap2	Max	ENSMUSG00000037999
691	Arap3	Max	ENSMUSG00000024451
692	Arcn1	Max	ENSMUSG00000032096
693	Arf1	Max	ENSMUSG00000048076
694	Arf3	Max	ENSMUSG00000051853
695	Arf4	Max	ENSMUSG00000021877
696	Arfgap2	Max	ENSMUSG00000027255
697	Arfgef1	Max	ENSMUSG00000067851
698	Arfrp1	Max	ENSMUSG00000038671
699	Arglu1	Max	ENSMUSG00000040459
700	Arhgap1	Max	ENSMUSG00000027247
701	Arhgap11a	Max	ENSMUSG00000041219
702	Arhgap15	Max	ENSMUSG00000049744
703	Arhgap18	Max	ENSMUSG00000039031
704	Arhgap19	Max	ENSMUSG00000025154
705	Arhgap23	Max	ENSMUSG00000049807
706	Arhgap30	Max	ENSMUSG00000048865
707	Arhgap39	Max	ENSMUSG00000033697
708	Arhgap4	Max	ENSMUSG00000031389
709	Arhgap9	Max	ENSMUSG00000040345
710	Arhgdia	Max	ENSMUSG00000025132
711	Arhgdib	Max	ENSMUSG00000030220
712	Arhgef1	Max	ENSMUSG00000040940
713	Arhgef18	Max	ENSMUSG00000004568
714	Arhgef2	Max	ENSMUSG00000028059
715	Arhgef3	Max	ENSMUSG00000021895
716	Arhgef4	Max	ENSMUSG00000037509
717	Arhgef6	Max	ENSMUSG00000031133
718	Arhgef7	Max	ENSMUSG00000031511
719	Arid1a	Max	ENSMUSG00000007880
720	Arid1b	Max	ENSMUSG00000069729
721	Arid2	Max	ENSMUSG00000033237
722	Arid3a	Max	ENSMUSG00000019564
723	Arid3b	Max	ENSMUSG00000004661
724	Arid4b	Max	ENSMUSG00000039219
725	Arih1	Max	ENSMUSG00000025234
726	Arih2	Max	ENSMUSG00000064145
727	Arl1	Max	ENSMUSG00000060904
728	Arl2	Max	ENSMUSG00000024944
729	Arl2bp	Max	ENSMUSG00000031776
730	Arl3	Max	ENSMUSG00000025035
731	Arl4a	Max	ENSMUSG00000047446
732	Arl5a	Max	ENSMUSG00000036093
733	Arl6ip1	Max	ENSMUSG00000030654
734	Arl6ip4	Max	ENSMUSG00000029404
735	Arl6ip5	Max	ENSMUSG00000035199
736	Arl6ip6	Max	ENSMUSG00000026960
737	Arl8a	Max	ENSMUSG00000026426
738	Arl8b	Max	ENSMUSG00000030105
739	Armc1	Max	ENSMUSG00000027599
740	Armc10	Max	ENSMUSG00000038525
741	Armc6	Max	ENSMUSG00000002343
742	Armc7	Max	ENSMUSG00000057219
743	Armc8	Max	ENSMUSG00000032468
744	Armcx3	Max	ENSMUSG00000049047
745	Arpc1a	Max	ENSMUSG00000029621
746	Arpc4	Max	ENSMUSG00000079426
747	Arpc5l	Max	ENSMUSG00000026755
748	Arpp19	Max	ENSMUSG00000007656
749	Arrb1	Max	ENSMUSG00000018909
750	Arrb2	Max	ENSMUSG00000060216
751	Arsb	Max	ENSMUSG00000042082
752	Asah1	Max	ENSMUSG00000031591
753	Asap1	Max	ENSMUSG00000022377
754	Asb3	Max	ENSMUSG00000020305
755	Asb6	Max	ENSMUSG00000039483
756	Asb7	Max	ENSMUSG00000030509
757	Asb8	Max	ENSMUSG00000048175
758	Ascc3	Max	ENSMUSG00000038774
759	Asf1a	Max	ENSMUSG00000019857
760	Asf1b	Max	ENSMUSG00000005470
761	Ash1l	Max	ENSMUSG00000028053
762	Asna1	Max	ENSMUSG00000052456
763	Asnsd1	Max	ENSMUSG00000026095
764	Aspm	Max	ENSMUSG00000033952
765	Aspscr1	Max	ENSMUSG00000025142
766	Asxl1	Max	ENSMUSG00000042548
767	Asxl2	Max	ENSMUSG00000037486
768	Atad1	Max	ENSMUSG00000013662
769	Atad2	Max	ENSMUSG00000022360
770	Atad5	Max	ENSMUSG00000017550
771	Atat1	Max	ENSMUSG00000024426
772	Ate1	Max	ENSMUSG00000030850
773	Atf2	Max	ENSMUSG00000027104
774	Atf4	Max	ENSMUSG00000042406
775	Atf6	Max	ENSMUSG00000026663
776	Atf6b	Max	ENSMUSG00000015461
777	Atf7	Max	ENSMUSG00000099083
778	Atg10	Max	ENSMUSG00000021619
779	Atg12	Max	ENSMUSG00000032905
780	Atg13	Max	ENSMUSG00000027244
781	Atg2b	Max	ENSMUSG00000041341
782	Atg4b	Max	ENSMUSG00000026280
783	Atg4c	Max	ENSMUSG00000028550
784	Atg5	Max	ENSMUSG00000038160
785	Atg7	Max	ENSMUSG00000030314
786	Atg9a	Max	ENSMUSG00000033124
787	Atl3	Max	ENSMUSG00000024759
788	Atp11b	Max	ENSMUSG00000037400
789	Atp11c	Max	ENSMUSG00000062949
790	Atp13a1	Max	ENSMUSG00000031862
791	Atp13a2	Max	ENSMUSG00000036622
792	Atp13a3	Max	ENSMUSG00000022533
793	Atp1a1	Max	ENSMUSG00000033161
794	Atp1b3	Max	ENSMUSG00000032412
795	Atp2a2	Max	ENSMUSG00000029467
796	Atp2a3	Max	ENSMUSG00000020788
797	Atp2c1	Max	ENSMUSG00000032570
798	Atp5a1	Max	ENSMUSG00000025428
799	Atp5b	Max	ENSMUSG00000025393
800	Atp5c1	Max	ENSMUSG00000025781
801	Atp5d	Max	ENSMUSG00000003072
802	Atp5f1	Max	ENSMUSG00000000563
803	Atp5g1	Max	ENSMUSG00000006057
804	Atp5g3	Max	ENSMUSG00000018770
805	Atp5h	Max	ENSMUSG00000034566
806	Atp5j	Max	ENSMUSG00000022890
807	Atp5j2	Max	ENSMUSG00000038690
808	Atp5k	Max	ENSMUSG00000050856
809	Atp5o	Max	ENSMUSG00000022956
810	Atp6v0a2	Max	ENSMUSG00000038023
811	Atp6v0d1	Max	ENSMUSG00000013160
812	Atp6v0e	Max	ENSMUSG00000015575
813	Atp6v1a	Max	ENSMUSG00000052459
814	Atp6v1c1	Max	ENSMUSG00000022295
815	Atp6v1d	Max	ENSMUSG00000021114
816	Atp6v1e1	Max	ENSMUSG00000019210
817	Atp6v1h	Max	ENSMUSG00000033793
818	Atp8a1	Max	ENSMUSG00000037685
819	Atp8b4	Max	ENSMUSG00000060131
820	Atpaf1	Max	ENSMUSG00000028710
821	Atpaf2	Max	ENSMUSG00000042709
822	Atpif1	Max	ENSMUSG00000054428
823	Atrx	Max	ENSMUSG00000031229
824	Atxn1	Max	ENSMUSG00000046876
825	Atxn10	Max	ENSMUSG00000016541
826	Atxn1l	Max	ENSMUSG00000069895
827	Atxn2	Max	ENSMUSG00000042605
828	Atxn2l	Max	ENSMUSG00000032637
829	Atxn7	Max	ENSMUSG00000021738
830	Atxn7l3	Max	ENSMUSG00000059995
831	Atxn7l3b	Max	ENSMUSG00000074748
832	AU019823	Max	ENSMUSG00000059820
833	AU040320	Max	ENSMUSG00000028830
834	Aurka	Max	ENSMUSG00000027496
835	Aurkaip1	Max	ENSMUSG00000065990
836	Aurkb	Max	ENSMUSG00000020897
837	Avl9	Max	ENSMUSG00000029787
838	AW209491	Max	ENSMUSG00000039182
839	Axin1	Max	ENSMUSG00000024182
840	Azi2	Max	ENSMUSG00000039285
841	Azin1	Max	ENSMUSG00000037458
842	B230118H07Rik	Max	ENSMUSG00000027165
843	B230219D22Rik	Max	ENSMUSG00000045767
844	B3galnt2	Max	ENSMUSG00000039242
845	B3galt4	Max	ENSMUSG00000067370
846	B3galt6	Max	ENSMUSG00000050796
847	B3gat3	Max	ENSMUSG00000071649
848	B3gnt8	Max	ENSMUSG00000059479
849	B4galnt1	Max	ENSMUSG00000006731
850	B4galt1	Max	ENSMUSG00000028413
851	B4galt3	Max	ENSMUSG00000052423
852	B4galt5	Max	ENSMUSG00000017929
853	B4galt6	Max	ENSMUSG00000056124
854	B4galt7	Max	ENSMUSG00000021504
855	Bach1	Max	ENSMUSG00000025612
856	Bad	Max	ENSMUSG00000024959
857	Bag1	Max	ENSMUSG00000028416
858	Bag4	Max	ENSMUSG00000037316
859	Bag5	Max	ENSMUSG00000049792
860	Bag6	Max	ENSMUSG00000024392
861	Bak1	Max	ENSMUSG00000057789
862	Banp	Max	ENSMUSG00000025316
863	Bap1	Max	ENSMUSG00000021901
864	Basp1	Max	ENSMUSG00000045763
865	Bax	Max	ENSMUSG00000003873
866	Baz1a	Max	ENSMUSG00000035021
867	Baz1b	Max	ENSMUSG00000002748
868	Baz2a	Max	ENSMUSG00000040054
869	Baz2b	Max	ENSMUSG00000026987
870	Bbip1	Max	ENSMUSG00000084957
871	Bbx	Max	ENSMUSG00000022641
872	BC003965	Max	ENSMUSG00000067722
873	BC004004	Max	ENSMUSG00000052712
874	BC005537	Max	ENSMUSG00000019132
875	BC017643	Max	ENSMUSG00000039294
876	BC028528	Max	ENSMUSG00000038543
877	BC029722	Max	ENSMUSG00000074649
878	BC031181	Max	ENSMUSG00000036299
879	BC037034	Max	ENSMUSG00000036948
880	Bcap29	Max	ENSMUSG00000020650
881	Bcap31	Max	ENSMUSG00000002015
882	Bcas2	Max	ENSMUSG00000005687
883	Bcas3	Max	ENSMUSG00000059439
884	Bcat2	Max	ENSMUSG00000030826
885	Bccip	Max	ENSMUSG00000030983
886	Bcdin3d	Max	ENSMUSG00000037525
887	Bckdk	Max	ENSMUSG00000030802
888	Bcl10	Max	ENSMUSG00000028191
889	Bcl2a1b	Max	ENSMUSG00000089929
890	Bcl2l1	Max	ENSMUSG00000007659
891	Bcl2l11	Max	ENSMUSG00000027381
892	Bcl2l13	Max	ENSMUSG00000009112
893	Bcl7a	Max	ENSMUSG00000029438
894	Bclaf1	Max	ENSMUSG00000037608
895	Bcor	Max	ENSMUSG00000040363
896	Bcorl1	Max	ENSMUSG00000036959
897	Bcr	Max	ENSMUSG00000009681
898	Bcs1l	Max	ENSMUSG00000026172
899	Bdp1	Max	ENSMUSG00000049658
900	Becn1	Max	ENSMUSG00000035086
901	Bet1	Max	ENSMUSG00000032757
902	Bet1l	Max	ENSMUSG00000025484
903	Bfar	Max	ENSMUSG00000022684
904	Bicd2	Max	ENSMUSG00000037933
905	Bid	Max	ENSMUSG00000004446
906	Bin1	Max	ENSMUSG00000024381
907	Bin3	Max	ENSMUSG00000022089
908	Birc2	Max	ENSMUSG00000057367
909	Birc6	Max	ENSMUSG00000024073
910	Blcap	Max	ENSMUSG00000067787
911	Blm	Max	ENSMUSG00000030528
912	Blmh	Max	ENSMUSG00000020840
913	Bloc1s1	Max	ENSMUSG00000090247
914	Bloc1s2	Max	ENSMUSG00000057506
915	Blzf1	Max	ENSMUSG00000026577
916	Bmi1	Max	ENSMUSG00000026739
917	Bmpr1a	Max	ENSMUSG00000021796
918	Bmpr2	Max	ENSMUSG00000067336
919	Bms1	Max	ENSMUSG00000030138
920	Bmx	Max	ENSMUSG00000031377
921	Bnip2	Max	ENSMUSG00000011958
922	Bnip3l	Max	ENSMUSG00000022051
923	Bod1l	Max	ENSMUSG00000061755
924	Bola2	Max	ENSMUSG00000047721
925	Bola3	Max	ENSMUSG00000045160
926	Bop1	Max	ENSMUSG00000022557
927	Bpgm	Max	ENSMUSG00000038871
928	Bptf	Max	ENSMUSG00000040481
929	Braf	Max	ENSMUSG00000002413
930	Brap	Max	ENSMUSG00000029458
931	Brca2	Max	ENSMUSG00000041147
932	Brd1	Max	ENSMUSG00000022387
933	Brd2	Max	ENSMUSG00000024335
934	Brd3	Max	ENSMUSG00000026918
935	Brd4	Max	ENSMUSG00000024002
936	Brd7	Max	ENSMUSG00000031660
937	Brd8	Max	ENSMUSG00000003778
938	Brd9	Max	ENSMUSG00000057649
939	Bri3bp	Max	ENSMUSG00000037905
940	Brip1	Max	ENSMUSG00000034329
941	Brms1	Max	ENSMUSG00000080268
942	Brpf1	Max	ENSMUSG00000001632
943	Brwd1	Max	ENSMUSG00000022914
944	Brwd3	Max	ENSMUSG00000063663
945	Bscl2	Max	ENSMUSG00000071657
946	Btbd1	Max	ENSMUSG00000025103
947	Btbd10	Max	ENSMUSG00000038187
948	Btbd9	Max	ENSMUSG00000062202
949	Btd	Max	ENSMUSG00000021900
950	Btf3	Max	ENSMUSG00000021660
951	Btf3l4	Max	ENSMUSG00000028568
952	Btk	Max	ENSMUSG00000031264
953	Btrc	Max	ENSMUSG00000025217
954	Bub1	Max	ENSMUSG00000027379
955	Bub1b	Max	ENSMUSG00000040084
956	Bub3	Max	ENSMUSG00000066979
957	Bud31	Max	ENSMUSG00000038722
958	Bysl	Max	ENSMUSG00000023988
959	Bzw1	Max	ENSMUSG00000051223
960	C130026I21Rik	Max	ENSMUSG00000052477
961	C1d	Max	ENSMUSG00000000581
962	C1galt1	Max	ENSMUSG00000042460
963	C2cd3	Max	ENSMUSG00000047248
964	C3	Max	ENSMUSG00000024164
965	C330007P06Rik	Max	ENSMUSG00000006423
966	C330027C09Rik	Max	ENSMUSG00000033031
967	C87436	Max	ENSMUSG00000046679
968	Cab39	Max	ENSMUSG00000036707
969	Cacybp	Max	ENSMUSG00000014226
970	Calcrl	Max	ENSMUSG00000059588
971	Calm1	Max	ENSMUSG00000001175
972	Calu	Max	ENSMUSG00000029767
973	Camk2g	Max	ENSMUSG00000021820
974	Camkk2	Max	ENSMUSG00000029471
975	Caml	Max	ENSMUSG00000021501
976	Camp	Max	ENSMUSG00000038357
977	Camta1	Max	ENSMUSG00000014592
978	Camta2	Max	ENSMUSG00000040712
979	Cand1	Max	ENSMUSG00000020114
980	Cant1	Max	ENSMUSG00000025575
981	Canx	Max	ENSMUSG00000020368
982	Cap1	Max	ENSMUSG00000028656
983	Capg	Max	ENSMUSG00000056737
984	Capn7	Max	ENSMUSG00000021893
985	Capns1	Max	ENSMUSG00000001794
986	Caprin1	Max	ENSMUSG00000027184
987	Capza1	Max	ENSMUSG00000070372
988	Capza2	Max	ENSMUSG00000015733
989	Capzb	Max	ENSMUSG00000028745
990	Carhsp1	Max	ENSMUSG00000008393
991	Carm1	Max	ENSMUSG00000032185
992	Cars2	Max	ENSMUSG00000056228
993	Casc3	Max	ENSMUSG00000078676
994	Cask	Max	ENSMUSG00000031012
995	Casp2	Max	ENSMUSG00000029863
996	Casp7	Max	ENSMUSG00000025076
997	Casp8ap2	Max	ENSMUSG00000028282
998	Casp9	Max	ENSMUSG00000028914
999	Cast	Max	ENSMUSG00000021585
1000	Casz1	Max	ENSMUSG00000028977
1001	Cat	Max	ENSMUSG00000027187
1002	Cbfb	Max	ENSMUSG00000031885
1003	Cbl	Max	ENSMUSG00000034342
1004	Cbx1	Max	ENSMUSG00000018666
1005	Cbx3	Max	ENSMUSG00000029836
1006	Cbx4	Max	ENSMUSG00000039989
1007	Cbx6	Max	ENSMUSG00000089715
1008	Cby1	Max	ENSMUSG00000022428
1009	Cc2d1b	Max	ENSMUSG00000028582
1010	Ccar1	Max	ENSMUSG00000020074
1011	Ccdc107	Max	ENSMUSG00000028461
1012	Ccdc115	Max	ENSMUSG00000042111
1013	Ccdc12	Max	ENSMUSG00000019659
1014	Ccdc124	Max	ENSMUSG00000007721
1015	Ccdc125	Max	ENSMUSG00000048924
1016	Ccdc126	Max	ENSMUSG00000050786
1017	Ccdc127	Max	ENSMUSG00000021578
1018	Ccdc130	Max	ENSMUSG00000004994
1019	Ccdc137	Max	ENSMUSG00000049957
1020	Ccdc25	Max	ENSMUSG00000022035
1021	Ccdc28a	Max	ENSMUSG00000059554
1022	Ccdc32	Max	ENSMUSG00000039983
1023	Ccdc47	Max	ENSMUSG00000078622
1024	Ccdc50	Max	ENSMUSG00000038127
1025	Ccdc6	Max	ENSMUSG00000048701
1026	Ccdc71	Max	ENSMUSG00000049305
1027	Ccdc86	Max	ENSMUSG00000024732
1028	Ccdc88a	Max	ENSMUSG00000032740
1029	Ccdc88b	Max	ENSMUSG00000047810
1030	Ccdc90b	Max	ENSMUSG00000030613
1031	Ccdc93	Max	ENSMUSG00000026339
1032	Ccm2	Max	ENSMUSG00000000378
1033	Ccna2	Max	ENSMUSG00000027715
1034	Ccnb1	Max	ENSMUSG00000041431
1035	Ccnb2	Max	ENSMUSG00000032218
1036	Ccnc	Max	ENSMUSG00000028252
1037	Ccnd2	Max	ENSMUSG00000000184
1038	Ccnd3	Max	ENSMUSG00000034165
1039	Ccndbp1	Max	ENSMUSG00000023572
1040	Ccne2	Max	ENSMUSG00000028212
1041	Ccng1	Max	ENSMUSG00000020326
1042	Ccng2	Max	ENSMUSG00000029385
1043	Ccnh	Max	ENSMUSG00000021548
1044	Ccni	Max	ENSMUSG00000063015
1045	Ccnk	Max	ENSMUSG00000021258
1046	Ccnl1	Max	ENSMUSG00000027829
1047	Ccnl2	Max	ENSMUSG00000029068
1048	Ccno	Max	ENSMUSG00000042417
1049	Ccnt1	Max	ENSMUSG00000011960
1050	Ccnt2	Max	ENSMUSG00000026349
1051	Ccny	Max	ENSMUSG00000024286
1052	Cct2	Max	ENSMUSG00000034024
1053	Cct3	Max	ENSMUSG00000001416
1054	Cct4	Max	ENSMUSG00000007739
1055	Cct5	Max	ENSMUSG00000022234
1056	Cct7	Max	ENSMUSG00000030007
1057	Cct8	Max	ENSMUSG00000025613
1058	Ccz1	Max	ENSMUSG00000029617
1059	Cd164	Max	ENSMUSG00000019818
1060	Cd177	Max	ENSMUSG00000052212
1061	Cd24a	Max	ENSMUSG00000047139
1062	Cd27	Max	ENSMUSG00000030336
1063	Cd2bp2	Max	ENSMUSG00000042502
1064	Cd37	Max	ENSMUSG00000030798
1065	Cd3eap	Max	ENSMUSG00000047649
1066	Cd47	Max	ENSMUSG00000055447
1067	Cd48	Max	ENSMUSG00000015355
1068	Cd69	Max	ENSMUSG00000030156
1069	Cd79b	Max	ENSMUSG00000040592
1070	Cd84	Max	ENSMUSG00000038147
1071	Cd93	Max	ENSMUSG00000027435
1072	Cdadc1	Max	ENSMUSG00000021982
1073	Cdc123	Max	ENSMUSG00000039128
1074	Cdc14a	Max	ENSMUSG00000033502
1075	Cdc20	Max	ENSMUSG00000006398
1076	Cdc23	Max	ENSMUSG00000024370
1077	Cdc25a	Max	ENSMUSG00000032477
1078	Cdc25b	Max	ENSMUSG00000027330
1079	Cdc26	Max	ENSMUSG00000066149
1080	Cdc27	Max	ENSMUSG00000020687
1081	Cdc34	Max	ENSMUSG00000020307
1082	Cdc37	Max	ENSMUSG00000019471
1083	Cdc37l1	Max	ENSMUSG00000024780
1084	Cdc40	Max	ENSMUSG00000038446
1085	Cdc42ep2	Max	ENSMUSG00000045664
1086	Cdc42ep3	Max	ENSMUSG00000036533
1087	Cdc42ep4	Max	ENSMUSG00000041598
1088	Cdc42se2	Max	ENSMUSG00000052298
1089	Cdc45	Max	ENSMUSG00000000028
1090	Cdc6	Max	ENSMUSG00000017499
1091	Cdc7	Max	ENSMUSG00000029283
1092	Cdc73	Max	ENSMUSG00000026361
1093	Cdca2	Max	ENSMUSG00000048922
1094	Cdca3	Max	ENSMUSG00000023505
1095	Cdca5	Max	ENSMUSG00000024791
1096	Cdca7	Max	ENSMUSG00000055612
1097	Cdca7l	Max	ENSMUSG00000021175
1098	Cdipt	Max	ENSMUSG00000030682
1099	Cdk1	Max	ENSMUSG00000019942
1100	Cdk11b	Max	ENSMUSG00000029062
1101	Cdk12	Max	ENSMUSG00000003119
1102	Cdk13	Max	ENSMUSG00000041297
1103	Cdk16	Max	ENSMUSG00000031065
1104	Cdk19	Max	ENSMUSG00000038481
1105	Cdk2	Max	ENSMUSG00000025358
1106	Cdk2ap1	Max	ENSMUSG00000029394
1107	Cdk5	Max	ENSMUSG00000028969
1108	Cdk5rap3	Max	ENSMUSG00000018669
1109	Cdk7	Max	ENSMUSG00000069089
1110	Cdk8	Max	ENSMUSG00000029635
1111	Cdkn1a	Max	ENSMUSG00000023067
1112	Cdkn2aip	Max	ENSMUSG00000038069
1113	Cdkn2aipnl	Max	ENSMUSG00000020392
1114	Cdkn2c	Max	ENSMUSG00000028551
1115	Cdkn3	Max	ENSMUSG00000037628
1116	Cds2	Max	ENSMUSG00000058793
1117	Cdt1	Max	ENSMUSG00000006585
1118	Cdv3	Max	ENSMUSG00000032803
1119	Cdyl	Max	ENSMUSG00000059288
1120	Ceacam1	Max	ENSMUSG00000074272
1121	Ceacam10	Max	ENSMUSG00000054169
1122	Cebpa	Max	ENSMUSG00000034957
1123	Cebpe	Max	ENSMUSG00000052435
1124	Cebpg	Max	ENSMUSG00000056216
1125	Cebpz	Max	ENSMUSG00000024081
1126	Celf1	Max	ENSMUSG00000005506
1127	Celf2	Max	ENSMUSG00000002107
1128	Cenpc1	Max	ENSMUSG00000029253
1129	Cenpe	Max	ENSMUSG00000045328
1130	Cenpf	Max	ENSMUSG00000026605
1131	Cenph	Max	ENSMUSG00000045273
1132	Cenpk	Max	ENSMUSG00000021714
1133	Cenpl	Max	ENSMUSG00000026708
1134	Cenpn	Max	ENSMUSG00000031756
1135	Cenpo	Max	ENSMUSG00000020652
1136	Cenpp	Max	ENSMUSG00000021391
1137	Cenpq	Max	ENSMUSG00000023919
1138	Cep120	Max	ENSMUSG00000048799
1139	Cep164	Max	ENSMUSG00000043987
1140	Cep170	Max	ENSMUSG00000057335
1141	Cep250	Max	ENSMUSG00000038241
1142	Cep350	Max	ENSMUSG00000033671
1143	Cep57	Max	ENSMUSG00000031922
1144	Cept1	Max	ENSMUSG00000040774
1145	Cerk	Max	ENSMUSG00000035891
1146	Cetn3	Max	ENSMUSG00000021537
1147	Cfdp1	Max	ENSMUSG00000031954
1148	Cfl2	Max	ENSMUSG00000062929
1149	Cflar	Max	ENSMUSG00000026031
1150	Cfp	Max	ENSMUSG00000001128
1151	Cggbp1	Max	ENSMUSG00000054604
1152	Cgrrf1	Max	ENSMUSG00000055128
1153	Chaf1a	Max	ENSMUSG00000002835
1154	Chaf1b	Max	ENSMUSG00000022945
1155	Chchd10	Max	ENSMUSG00000049422
1156	Chchd4	Max	ENSMUSG00000034203
1157	Chchd5	Max	ENSMUSG00000037938
1158	Chchd7	Max	ENSMUSG00000042198
1159	Chd1	Max	ENSMUSG00000023852
1160	Chd2	Max	ENSMUSG00000078671
1161	Chd4	Max	ENSMUSG00000063870
1162	Chd6	Max	ENSMUSG00000057133
1163	Chd7	Max	ENSMUSG00000041235
1164	Chdh	Max	ENSMUSG00000015970
1165	Chek2	Max	ENSMUSG00000029521
1166	Chfr	Max	ENSMUSG00000014668
1167	Chic2	Max	ENSMUSG00000029229
1168	Chid1	Max	ENSMUSG00000025512
1169	Chka	Max	ENSMUSG00000024843
1170	Chmp1a	Max	ENSMUSG00000000743
1171	Chmp2a	Max	ENSMUSG00000033916
1172	Chmp2b	Max	ENSMUSG00000004843
1173	Chmp4b	Max	ENSMUSG00000038467
1174	Chmp5	Max	ENSMUSG00000028419
1175	Chmp7	Max	ENSMUSG00000034190
1176	Chordc1	Max	ENSMUSG00000001774
1177	Chpt1	Max	ENSMUSG00000060002
1178	Chst12	Max	ENSMUSG00000036599
1179	Chtf8	Max	ENSMUSG00000046691
1180	Chuk	Max	ENSMUSG00000025199
1181	Churc1	Max	ENSMUSG00000090258
1182	Ciao1	Max	ENSMUSG00000003662
1183	Ciapin1	Max	ENSMUSG00000031781
1184	Cib2	Max	ENSMUSG00000037493
1185	Cir1	Max	ENSMUSG00000041777
1186	Cirbp	Max	ENSMUSG00000045193
1187	Cisd1	Max	ENSMUSG00000037710
1188	Cisd2	Max	ENSMUSG00000028165
1189	Cited2	Max	ENSMUSG00000039910
1190	Ciz1	Max	ENSMUSG00000039205
1191	Ckap2l	Max	ENSMUSG00000048327
1192	Ckap4	Max	ENSMUSG00000046841
1193	Cklf	Max	ENSMUSG00000054400
1194	Cks2	Max	ENSMUSG00000062248
1195	Clasp1	Max	ENSMUSG00000064302
1196	Clcc1	Max	ENSMUSG00000027884
1197	Clcn3	Max	ENSMUSG00000004319
1198	Clic4	Max	ENSMUSG00000037242
1199	Clint1	Max	ENSMUSG00000006169
1200	Clip1	Max	ENSMUSG00000049550
1201	Clk2	Max	ENSMUSG00000068917
1202	Clk3	Max	ENSMUSG00000032316
1203	Clk4	Max	ENSMUSG00000020385
1204	Cln3	Max	ENSMUSG00000030720
1205	Cln6	Max	ENSMUSG00000032245
1206	Clns1a	Max	ENSMUSG00000025439
1207	Clp1	Max	ENSMUSG00000027079
1208	Clptm1	Max	ENSMUSG00000002981
1209	Clptm1l	Max	ENSMUSG00000021610
1210	Clpx	Max	ENSMUSG00000015357
1211	Clspn	Max	ENSMUSG00000042489
1212	Clta	Max	ENSMUSG00000028478
1213	Cltc	Max	ENSMUSG00000047126
1214	Cmah	Max	ENSMUSG00000016756
1215	Cmas	Max	ENSMUSG00000030282
1216	Cmc1	Max	ENSMUSG00000039163
1217	Cmpk1	Max	ENSMUSG00000028719
1218	Cmtm7	Max	ENSMUSG00000032436
1219	Cnbp	Max	ENSMUSG00000030057
1220	Cndp2	Max	ENSMUSG00000024644
1221	Cnih4	Max	ENSMUSG00000062169
1222	Cnn2	Max	ENSMUSG00000004665
1223	Cnnm3	Max	ENSMUSG00000001138
1224	Cnnm4	Max	ENSMUSG00000037408
1225	Cnot1	Max	ENSMUSG00000036550
1226	Cnot10	Max	ENSMUSG00000056167
1227	Cnot2	Max	ENSMUSG00000020166
1228	Cnot3	Max	ENSMUSG00000035632
1229	Cnot4	Max	ENSMUSG00000038784
1230	Cnot6	Max	ENSMUSG00000020362
1231	Cnot6l	Max	ENSMUSG00000034724
1232	Cnot7	Max	ENSMUSG00000031601
1233	Cnot8	Max	ENSMUSG00000020515
1234	Cnp	Max	ENSMUSG00000006782
1235	Cnpy2	Max	ENSMUSG00000025381
1236	Cnpy3	Max	ENSMUSG00000023973
1237	Cnpy4	Max	ENSMUSG00000036968
1238	Cntln	Max	ENSMUSG00000038070
1239	Coasy	Max	ENSMUSG00000001755
1240	Cog1	Max	ENSMUSG00000018661
1241	Cog2	Max	ENSMUSG00000031979
1242	Cog3	Max	ENSMUSG00000034893
1243	Cog4	Max	ENSMUSG00000031753
1244	Cog6	Max	ENSMUSG00000027742
1245	Cog8	Max	ENSMUSG00000031916
1246	Col4a3bp	Max	ENSMUSG00000021669
1247	Commd1	Max	ENSMUSG00000051355
1248	Commd10	Max	ENSMUSG00000042705
1249	Commd2	Max	ENSMUSG00000036513
1250	Commd3	Max	ENSMUSG00000051154
1251	Commd5	Max	ENSMUSG00000055041
1252	Commd6	Max	ENSMUSG00000075486
1253	Commd7	Max	ENSMUSG00000056941
1254	Commd8	Max	ENSMUSG00000029213
1255	Comtd1	Max	ENSMUSG00000021773
1256	Copa	Max	ENSMUSG00000026553
1257	Copb1	Max	ENSMUSG00000030754
1258	Copb2	Max	ENSMUSG00000032458
1259	Cope	Max	ENSMUSG00000055681
1260	Cops2	Max	ENSMUSG00000027206
1261	Cops3	Max	ENSMUSG00000019373
1262	Cops4	Max	ENSMUSG00000035297
1263	Cops5	Max	ENSMUSG00000025917
1264	Cops6	Max	ENSMUSG00000019494
1265	Cops7a	Max	ENSMUSG00000030127
1266	Cops7b	Max	ENSMUSG00000026240
1267	Copz1	Max	ENSMUSG00000060992
1268	Coq10b	Max	ENSMUSG00000025981
1269	Coq2	Max	ENSMUSG00000029319
1270	Coq4	Max	ENSMUSG00000026798
1271	Coq5	Max	ENSMUSG00000041733
1272	Coq7	Max	ENSMUSG00000030652
1273	Coro1b	Max	ENSMUSG00000024835
1274	Coro1c	Max	ENSMUSG00000004530
1275	Coro2a	Max	ENSMUSG00000028337
1276	Coro7	Max	ENSMUSG00000039637
1277	Cotl1	Max	ENSMUSG00000031827
1278	Cox10	Max	ENSMUSG00000042148
1279	Cox16	Max	ENSMUSG00000091803
1280	Cox18	Max	ENSMUSG00000035505
1281	Cox19	Max	ENSMUSG00000045438
1282	Cox5a	Max	ENSMUSG00000000088
1283	Cox5b	Max	ENSMUSG00000061518
1284	Cox6a1	Max	ENSMUSG00000041697
1285	Cox6c	Max	ENSMUSG00000014313
1286	Cox7a2	Max	ENSMUSG00000032330
1287	Cox7a2l	Max	ENSMUSG00000024248
1288	Cox7b	Max	ENSMUSG00000031231
1289	Cox7c	Max	ENSMUSG00000017778
1290	Cpa3	Max	ENSMUSG00000001865
1291	Cpd	Max	ENSMUSG00000020841
1292	Cpeb4	Max	ENSMUSG00000020300
1293	Cpne2	Max	ENSMUSG00000034361
1294	Cpne3	Max	ENSMUSG00000028228
1295	Cpsf1	Max	ENSMUSG00000034022
1296	Cpsf2	Max	ENSMUSG00000041781
1297	Cpsf3	Max	ENSMUSG00000054309
1298	Cpsf6	Max	ENSMUSG00000055531
1299	Cpsf7	Max	ENSMUSG00000034820
1300	Cpt1a	Max	ENSMUSG00000024900
1301	Cpt2	Max	ENSMUSG00000028607
1302	Cradd	Max	ENSMUSG00000045867
1303	Cramp1l	Max	ENSMUSG00000038002
1304	Crat	Max	ENSMUSG00000026853
1305	Creb1	Max	ENSMUSG00000025958
1306	Creb3l1	Max	ENSMUSG00000027230
1307	Crebbp	Max	ENSMUSG00000022521
1308	Crebzf	Max	ENSMUSG00000051451
1309	Creld2	Max	ENSMUSG00000023272
1310	Crem	Max	ENSMUSG00000063889
1311	Cript	Max	ENSMUSG00000024146
1312	Crispld2	Max	ENSMUSG00000031825
1313	Crk	Max	ENSMUSG00000017776
1314	Crlf3	Max	ENSMUSG00000017561
1315	Crls1	Max	ENSMUSG00000027357
1316	Crnkl1	Max	ENSMUSG00000001767
1317	Crot	Max	ENSMUSG00000003623
1318	Crtc3	Max	ENSMUSG00000030527
1319	Cry1	Max	ENSMUSG00000020038
1320	Cryzl1	Max	ENSMUSG00000058240
1321	Cs	Max	ENSMUSG00000005683
1322	Csde1	Max	ENSMUSG00000068823
1323	Cse1l	Max	ENSMUSG00000002718
1324	Csf2rb	Max	ENSMUSG00000071713
1325	Csk	Max	ENSMUSG00000032312
1326	Csnk1a1	Max	ENSMUSG00000024576
1327	Csnk1d	Max	ENSMUSG00000025162
1328	Csnk1e	Max	ENSMUSG00000022433
1329	Csnk1g1	Max	ENSMUSG00000032384
1330	Csnk1g2	Max	ENSMUSG00000003345
1331	Csnk1g3	Max	ENSMUSG00000073563
1332	Csnk2a1	Max	ENSMUSG00000074698
1333	Csnk2b	Max	ENSMUSG00000024387
1334	Cspp1	Max	ENSMUSG00000056763
1335	Csrp1	Max	ENSMUSG00000026421
1336	Csrp2	Max	ENSMUSG00000020186
1337	Cstf1	Max	ENSMUSG00000027498
1338	Cstf2	Max	ENSMUSG00000031256
1339	Cstf2t	Max	ENSMUSG00000053536
1340	Cstf3	Max	ENSMUSG00000027176
1341	Ctbp2	Max	ENSMUSG00000030970
1342	Ctcf	Max	ENSMUSG00000005698
1343	Ctdnep1	Max	ENSMUSG00000018559
1344	Ctdsp1	Max	ENSMUSG00000026176
1345	Ctdsp2	Max	ENSMUSG00000078429
1346	Ctdspl	Max	ENSMUSG00000047409
1347	Ctdspl2	Max	ENSMUSG00000033411
1348	Ctnna1	Max	ENSMUSG00000037815
1349	Ctnnb1	Max	ENSMUSG00000006932
1350	Ctnnbip1	Max	ENSMUSG00000028988
1351	Ctnnbl1	Max	ENSMUSG00000027649
1352	Ctps	Max	ENSMUSG00000028633
1353	Ctps2	Max	ENSMUSG00000031360
1354	Ctr9	Max	ENSMUSG00000005609
1355	Ctsb	Max	ENSMUSG00000021939
1356	Ctsc	Max	ENSMUSG00000030560
1357	Ctse	Max	ENSMUSG00000004552
1358	Ctsl	Max	ENSMUSG00000021477
1359	Ctsz	Max	ENSMUSG00000016256
1360	Cuedc2	Max	ENSMUSG00000036748
1361	Cul1	Max	ENSMUSG00000029686
1362	Cul2	Max	ENSMUSG00000024231
1363	Cul3	Max	ENSMUSG00000004364
1364	Cul5	Max	ENSMUSG00000032030
1365	Cuta	Max	ENSMUSG00000024194
1366	Cutc	Max	ENSMUSG00000025193
1367	Cwc15	Max	ENSMUSG00000004096
1368	Cwc22	Max	ENSMUSG00000027014
1369	Cwc25	Max	ENSMUSG00000018541
1370	Cwc27	Max	ENSMUSG00000021715
1371	Cxcr4	Max	ENSMUSG00000045382
1372	Cxxc1	Max	ENSMUSG00000024560
1373	Cyb561d2	Max	ENSMUSG00000037190
1374	Cyb5b	Max	ENSMUSG00000031924
1375	Cyb5r3	Max	ENSMUSG00000018042
1376	Cyb5r4	Max	ENSMUSG00000032872
1377	Cybb	Max	ENSMUSG00000015340
1378	Cyc1	Max	ENSMUSG00000022551
1379	Cycs	Max	ENSMUSG00000063694
1380	Cyfip1	Max	ENSMUSG00000030447
1381	Cyfip2	Max	ENSMUSG00000020340
1382	Cyhr1	Max	ENSMUSG00000053929
1383	Cyld	Max	ENSMUSG00000036712
1384	Cyp51	Max	ENSMUSG00000001467
1385	Cyth1	Max	ENSMUSG00000017132
1386	Cyth2	Max	ENSMUSG00000003269
1387	D030056L22Rik	Max	ENSMUSG00000047044
1388	D10Jhu81e	Max	ENSMUSG00000053329
1389	D16Ertd472e	Max	ENSMUSG00000022864
1390	D17H6S53E	Max	ENSMUSG00000043311
1391	D17Wsu92e	Max	ENSMUSG00000056692
1392	D1Ertd622e	Max	ENSMUSG00000044768
1393	D230025D16Rik	Max	ENSMUSG00000031889
1394	D2hgdh	Max	ENSMUSG00000073609
1395	D430042O09Rik	Max	ENSMUSG00000032743
1396	D5Ertd579e	Max	ENSMUSG00000029190
1397	Dach1	Max	ENSMUSG00000055639
1398	Dad1	Max	ENSMUSG00000022174
1399	Daglb	Max	ENSMUSG00000039206
1400	Dalrd3	Max	ENSMUSG00000019039
1401	Dap	Max	ENSMUSG00000039168
1402	Dap3	Max	ENSMUSG00000068921
1403	Dapk2	Max	ENSMUSG00000032380
1404	Dapp1	Max	ENSMUSG00000028159
1405	Dars	Max	ENSMUSG00000026356
1406	Daxx	Max	ENSMUSG00000002307
1407	Dazap1	Max	ENSMUSG00000069565
1408	Dbf4	Max	ENSMUSG00000002297
1409	Dbnl	Max	ENSMUSG00000020476
1410	Dbr1	Max	ENSMUSG00000032469
1411	Dcaf10	Max	ENSMUSG00000035572
1412	Dcaf11	Max	ENSMUSG00000022214
1413	Dcaf12	Max	ENSMUSG00000028436
1414	Dcaf13	Max	ENSMUSG00000022300
1415	Dcaf15	Max	ENSMUSG00000037103
1416	Dcaf5	Max	ENSMUSG00000049106
1417	Dcaf6	Max	ENSMUSG00000026571
1418	Dcaf7	Max	ENSMUSG00000049354
1419	Dcaf8	Max	ENSMUSG00000026554
1420	Dclre1b	Max	ENSMUSG00000027845
1421	Dcp2	Max	ENSMUSG00000024472
1422	Dctn1	Max	ENSMUSG00000031865
1423	Dctn3	Max	ENSMUSG00000028447
1424	Dctn4	Max	ENSMUSG00000024603
1425	Dctn5	Max	ENSMUSG00000030868
1426	Dctn6	Max	ENSMUSG00000031516
1427	Dctpp1	Max	ENSMUSG00000042462
1428	Dcun1d1	Max	ENSMUSG00000027708
1429	Dcun1d3	Max	ENSMUSG00000048787
1430	Dcun1d5	Max	ENSMUSG00000032002
1431	Dda1	Max	ENSMUSG00000074247
1432	Ddhd2	Max	ENSMUSG00000061313
1433	Ddi2	Max	ENSMUSG00000078515
1434	Ddost	Max	ENSMUSG00000028757
1435	Ddrgk1	Max	ENSMUSG00000068290
1436	Ddt	Max	ENSMUSG00000001666
1437	Ddx1	Max	ENSMUSG00000037149
1438	Ddx10	Max	ENSMUSG00000053289
1439	Ddx17	Max	ENSMUSG00000055065
1440	Ddx19a	Max	ENSMUSG00000015023
1441	Ddx24	Max	ENSMUSG00000041645
1442	Ddx27	Max	ENSMUSG00000017999
1443	Ddx39b	Max	ENSMUSG00000019432
1444	Ddx3x	Max	ENSMUSG00000000787
1445	Ddx42	Max	ENSMUSG00000020705
1446	Ddx46	Max	ENSMUSG00000021500
1447	Ddx47	Max	ENSMUSG00000030204
1448	Ddx49	Max	ENSMUSG00000057788
1449	Ddx50	Max	ENSMUSG00000020076
1450	Ddx52	Max	ENSMUSG00000020677
1451	Ddx55	Max	ENSMUSG00000029389
1452	Ddx56	Max	ENSMUSG00000004393
1453	Ddx58	Max	ENSMUSG00000040296
1454	Decr1	Max	ENSMUSG00000028223
1455	Dedd	Max	ENSMUSG00000013973
1456	Dedd2	Max	ENSMUSG00000054499
1457	Def6	Max	ENSMUSG00000002257
1458	Degs1	Max	ENSMUSG00000038633
1459	Dek	Max	ENSMUSG00000021377
1460	Dennd1b	Max	ENSMUSG00000056268
1461	Dennd2d	Max	ENSMUSG00000027901
1462	Dennd3	Max	ENSMUSG00000036661
1463	Dennd4b	Max	ENSMUSG00000042404
1464	Denr	Max	ENSMUSG00000023106
1465	Depdc1a	Max	ENSMUSG00000028175
1466	Dera	Max	ENSMUSG00000030225
1467	Derl1	Max	ENSMUSG00000022365
1468	Dexi	Max	ENSMUSG00000038055
1469	Dffa	Max	ENSMUSG00000028974
1470	Dffb	Max	ENSMUSG00000029027
1471	Dgat1	Max	ENSMUSG00000022555
1472	Dgat2	Max	ENSMUSG00000030747
1473	Dgcr2	Max	ENSMUSG00000003166
1474	Dgcr8	Max	ENSMUSG00000022718
1475	Dgkz	Max	ENSMUSG00000040479
1476	Dguok	Max	ENSMUSG00000014554
1477	Dhdds	Max	ENSMUSG00000012117
1478	Dhfr	Max	ENSMUSG00000021707
1479	Dhps	Max	ENSMUSG00000060038
1480	Dhrs4	Max	ENSMUSG00000022210
1481	Dhrs7b	Max	ENSMUSG00000042569
1482	Dhx15	Max	ENSMUSG00000029169
1483	Dhx30	Max	ENSMUSG00000032480
1484	Dhx36	Max	ENSMUSG00000027770
1485	Dhx40	Max	ENSMUSG00000018425
1486	Dhx9	Max	ENSMUSG00000042699
1487	Diablo	Max	ENSMUSG00000029433
1488	Dicer1	Max	ENSMUSG00000041415
1489	Dido1	Max	ENSMUSG00000038914
1490	Dip2b	Max	ENSMUSG00000023026
1491	Dkc1	Max	ENSMUSG00000031403
1492	Dld	Max	ENSMUSG00000020664
1493	Dlg1	Max	ENSMUSG00000022770
1494	Dlgap5	Max	ENSMUSG00000037544
1495	Dlst	Max	ENSMUSG00000004789
1496	Dmap1	Max	ENSMUSG00000009640
1497	Dmtf1	Max	ENSMUSG00000042508
1498	Dmwd	Max	ENSMUSG00000030410
1499	Dmxl1	Max	ENSMUSG00000037416
1500	Dna2	Max	ENSMUSG00000036875
1501	Dnaja1	Max	ENSMUSG00000028410
1502	Dnaja2	Max	ENSMUSG00000031701
1503	Dnaja3	Max	ENSMUSG00000004069
1504	Dnajb1	Max	ENSMUSG00000005483
1505	Dnajb11	Max	ENSMUSG00000004460
1506	Dnajb12	Max	ENSMUSG00000020109
1507	Dnajb14	Max	ENSMUSG00000074212
1508	Dnajb6	Max	ENSMUSG00000029131
1509	Dnajb9	Max	ENSMUSG00000014905
1510	Dnajc1	Max	ENSMUSG00000026740
1511	Dnajc10	Max	ENSMUSG00000027006
1512	Dnajc11	Max	ENSMUSG00000039768
1513	Dnajc13	Max	ENSMUSG00000032560
1514	Dnajc14	Max	ENSMUSG00000025354
1515	Dnajc15	Max	ENSMUSG00000022013
1516	Dnajc17	Max	ENSMUSG00000034278
1517	Dnajc2	Max	ENSMUSG00000029014
1518	Dnajc21	Max	ENSMUSG00000044224
1519	Dnajc24	Max	ENSMUSG00000027166
1520	Dnajc25	Max	ENSMUSG00000070972
1521	Dnajc3	Max	ENSMUSG00000022136
1522	Dnajc30	Max	ENSMUSG00000061118
1523	Dnajc4	Max	ENSMUSG00000024963
1524	Dnajc5	Max	ENSMUSG00000000826
1525	Dnajc7	Max	ENSMUSG00000014195
1526	Dnajc8	Max	ENSMUSG00000054405
1527	Dnajc9	Max	ENSMUSG00000021811
1528	Dnase1l1	Max	ENSMUSG00000019088
1529	Dnlz	Max	ENSMUSG00000075467
1530	Dnm1l	Max	ENSMUSG00000022789
1531	Dnm2	Max	ENSMUSG00000033335
1532	Dnmt1	Max	ENSMUSG00000004099
1533	Dnmt3a	Max	ENSMUSG00000020661
1534	Dnmt3l	Max	ENSMUSG00000000730
1535	Dnttip1	Max	ENSMUSG00000017299
1536	Dnttip2	Max	ENSMUSG00000039756
1537	Dock10	Max	ENSMUSG00000038608
1538	Dock11	Max	ENSMUSG00000031093
1539	Dock2	Max	ENSMUSG00000020143
1540	Dock5	Max	ENSMUSG00000044447
1541	Dock8	Max	ENSMUSG00000052085
1542	Dohh	Max	ENSMUSG00000078440
1543	Dok2	Max	ENSMUSG00000022102
1544	Dok3	Max	ENSMUSG00000035711
1545	Donson	Max	ENSMUSG00000022960
1546	Dopey1	Max	ENSMUSG00000034973
1547	Dpagt1	Max	ENSMUSG00000032123
1548	Dpf2	Max	ENSMUSG00000024826
1549	Dph3	Max	ENSMUSG00000021905
1550	Dph5	Max	ENSMUSG00000033554
1551	Dpm1	Max	ENSMUSG00000078919
1552	Dpm2	Max	ENSMUSG00000026810
1553	Dpm3	Max	ENSMUSG00000042737
1554	Dpp3	Max	ENSMUSG00000063904
1555	Dpp8	Max	ENSMUSG00000032393
1556	Dpp9	Max	ENSMUSG00000001229
1557	Dpy19l1	Max	ENSMUSG00000043067
1558	Dpy30	Max	ENSMUSG00000024067
1559	Dr1	Max	ENSMUSG00000029265
1560	Dram1	Max	ENSMUSG00000020057
1561	Dram2	Max	ENSMUSG00000027900
1562	Drap1	Max	ENSMUSG00000024914
1563	Drg1	Max	ENSMUSG00000020457
1564	Drg2	Max	ENSMUSG00000020537
1565	Dscr3	Max	ENSMUSG00000022898
1566	Dstn	Max	ENSMUSG00000015932
1567	Dstyk	Max	ENSMUSG00000042046
1568	Dtd1	Max	ENSMUSG00000027430
1569	Dtl	Max	ENSMUSG00000037474
1570	Dtnb	Max	ENSMUSG00000071454
1571	Dtnbp1	Max	ENSMUSG00000057531
1572	Dtx2	Max	ENSMUSG00000004947
1573	Dtx3	Max	ENSMUSG00000040415
1574	Dtx3l	Max	ENSMUSG00000049502
1575	Dus3l	Max	ENSMUSG00000007603
1576	Dusp11	Max	ENSMUSG00000030002
1577	Dusp16	Max	ENSMUSG00000030203
1578	Dusp2	Max	ENSMUSG00000027368
1579	Dusp23	Max	ENSMUSG00000026544
1580	Dvl1	Max	ENSMUSG00000029071
1581	Dym	Max	ENSMUSG00000035765
1582	Dync1h1	Max	ENSMUSG00000018707
1583	Dync1i2	Max	ENSMUSG00000027012
1584	Dync1li1	Max	ENSMUSG00000032435
1585	Dynll1	Max	ENSMUSG00000009013
1586	Dynll2	Max	ENSMUSG00000020483
1587	Dynlrb1	Max	ENSMUSG00000047459
1588	Dynlt1a	Max	ENSMUSG00000092074
1589	Dynlt3	Max	ENSMUSG00000031176
1590	Dyrk1a	Max	ENSMUSG00000022897
1591	Dzip3	Max	ENSMUSG00000064061
1592	E130309D02Rik	Max	ENSMUSG00000039244
1593	E2f1	Max	ENSMUSG00000027490
1594	E2f2	Max	ENSMUSG00000018983
1595	E2f3	Max	ENSMUSG00000016477
1596	E2f4	Max	ENSMUSG00000014859
1597	E2f8	Max	ENSMUSG00000046179
1598	E330009J07Rik	Max	ENSMUSG00000037172
1599	Eaf1	Max	ENSMUSG00000021890
1600	Ebag9	Max	ENSMUSG00000022339
1601	Ebi3	Max	ENSMUSG00000003206
1602	Ebna1bp2	Max	ENSMUSG00000028729
1603	Ecd	Max	ENSMUSG00000021810
1604	Ech1	Max	ENSMUSG00000053898
1605	Ect2	Max	ENSMUSG00000027699
1606	Edc3	Max	ENSMUSG00000038957
1607	Edem1	Max	ENSMUSG00000030104
1608	Edem2	Max	ENSMUSG00000038312
1609	Edem3	Max	ENSMUSG00000043019
1610	Edf1	Max	ENSMUSG00000015092
1611	Eea1	Max	ENSMUSG00000036499
1612	Eed	Max	ENSMUSG00000030619
1613	Eef1a1	Max	ENSMUSG00000037742
1614	Eef1b2	Max	ENSMUSG00000025967
1615	Eef1d	Max	ENSMUSG00000055762
1616	Eef1g	Max	ENSMUSG00000071644
1617	Eef2	Max	ENSMUSG00000034994
1618	Eef2k	Max	ENSMUSG00000035064
1619	Eepd1	Max	ENSMUSG00000036611
1620	Efhd2	Max	ENSMUSG00000040659
1621	Efr3a	Max	ENSMUSG00000015002
1622	Eftud2	Max	ENSMUSG00000020929
1623	Egfl7	Max	ENSMUSG00000026921
1624	Egln2	Max	ENSMUSG00000058709
1625	Egln3	Max	ENSMUSG00000035105
1626	Ehbp1l1	Max	ENSMUSG00000024937
1627	Ehd1	Max	ENSMUSG00000024772
1628	Ehd4	Max	ENSMUSG00000027293
1629	Ehmt1	Max	ENSMUSG00000036893
1630	Ehmt2	Max	ENSMUSG00000013787
1631	Eid2b	Max	ENSMUSG00000070705
1632	Eif1a	Max	ENSMUSG00000057561
1633	Eif1ad	Max	ENSMUSG00000024841
1634	Eif1ax	Max	ENSMUSG00000067194
1635	Eif1b	Max	ENSMUSG00000006941
1636	Eif2a	Max	ENSMUSG00000027810
1637	Eif2ak2	Max	ENSMUSG00000024079
1638	Eif2ak3	Max	ENSMUSG00000031668
1639	Eif2b1	Max	ENSMUSG00000029388
1640	Eif2b2	Max	ENSMUSG00000004788
1641	Eif2b5	Max	ENSMUSG00000003235
1642	Eif2d	Max	ENSMUSG00000026427
1643	Eif2s1	Max	ENSMUSG00000021116
1644	Eif2s2	Max	ENSMUSG00000074656
1645	Eif2s3x	Max	ENSMUSG00000035150
1646	Eif3a	Max	ENSMUSG00000024991
1647	Eif3b	Max	ENSMUSG00000056076
1648	Eif3c	Max	ENSMUSG00000030738
1649	Eif3d	Max	ENSMUSG00000016554
1650	Eif3e	Max	ENSMUSG00000022336
1651	Eif3f	Max	ENSMUSG00000031029
1652	Eif3g	Max	ENSMUSG00000070319
1653	Eif3h	Max	ENSMUSG00000022312
1654	Eif3i	Max	ENSMUSG00000028798
1655	Eif3k	Max	ENSMUSG00000053565
1656	Eif3l	Max	ENSMUSG00000033047
1657	Eif3m	Max	ENSMUSG00000027170
1658	Eif4a1	Max	ENSMUSG00000059796
1659	Eif4a2	Max	ENSMUSG00000022884
1660	Eif4a3	Max	ENSMUSG00000025580
1661	Eif4b	Max	ENSMUSG00000058655
1662	Eif4e	Max	ENSMUSG00000028156
1663	Eif4e2	Max	ENSMUSG00000026254
1664	Eif4e3	Max	ENSMUSG00000093661
1665	Eif4ebp2	Max	ENSMUSG00000020091
1666	Eif4enif1	Max	ENSMUSG00000020454
1667	Eif4g1	Max	ENSMUSG00000045983
1668	Eif4g2	Max	ENSMUSG00000005610
1669	Eif4g3	Max	ENSMUSG00000028760
1670	Eif4h	Max	ENSMUSG00000040731
1671	Eif5	Max	ENSMUSG00000021282
1672	Eif5a	Max	ENSMUSG00000078812
1673	Eif5b	Max	ENSMUSG00000026083
1674	Eif6	Max	ENSMUSG00000027613
1675	Elac1	Max	ENSMUSG00000036941
1676	Elavl1	Max	ENSMUSG00000040028
1677	Elf1	Max	ENSMUSG00000036461
1678	Elk3	Max	ENSMUSG00000008398
1679	Elmo1	Max	ENSMUSG00000041112
1680	Elmo2	Max	ENSMUSG00000017670
1681	Elmod2	Max	ENSMUSG00000035151
1682	Elof1	Max	ENSMUSG00000013822
1683	Elovl1	Max	ENSMUSG00000006390
1684	Elovl5	Max	ENSMUSG00000032349
1685	Elovl7	Max	ENSMUSG00000021696
1686	Elp2	Max	ENSMUSG00000024271
1687	Emd	Max	ENSMUSG00000001964
1688	Emg1	Max	ENSMUSG00000004268
1689	Emilin1	Max	ENSMUSG00000029163
1690	Eml2	Max	ENSMUSG00000040811
1691	Eml3	Max	ENSMUSG00000071647
1692	Eml4	Max	ENSMUSG00000032624
1693	Emp3	Max	ENSMUSG00000040212
1694	Eno1	Max	ENSMUSG00000063524
1695	Ensa	Max	ENSMUSG00000038619
1696	Entpd5	Max	ENSMUSG00000021236
1697	Entpd7	Max	ENSMUSG00000025192
1698	Eny2	Max	ENSMUSG00000022338
1699	Epn1	Max	ENSMUSG00000035203
1700	Eps15	Max	ENSMUSG00000028552
1701	Eps15l1	Max	ENSMUSG00000006276
1702	Erap1	Max	ENSMUSG00000021583
1703	Ercc1	Max	ENSMUSG00000003549
1704	Erg	Max	ENSMUSG00000040732
1705	Ergic2	Max	ENSMUSG00000030304
1706	Ergic3	Max	ENSMUSG00000005881
1707	Erh	Max	ENSMUSG00000021131
1708	Eri1	Max	ENSMUSG00000031527
1709	Eri3	Max	ENSMUSG00000033423
1710	Erich1	Max	ENSMUSG00000051978
1711	Erlin1	Max	ENSMUSG00000025198
1712	Ermp1	Max	ENSMUSG00000046324
1713	Ero1l	Max	ENSMUSG00000021831
1714	Erp29	Max	ENSMUSG00000029616
1715	Erp44	Max	ENSMUSG00000028343
1716	Esco1	Max	ENSMUSG00000024293
1717	Esco2	Max	ENSMUSG00000022034
1718	Esd	Max	ENSMUSG00000021996
1719	Esrra	Max	ENSMUSG00000024955
1720	Esyt1	Max	ENSMUSG00000025366
1721	Esyt2	Max	ENSMUSG00000021171
1722	Etaa1	Max	ENSMUSG00000016984
1723	Etf1	Max	ENSMUSG00000024360
1724	Etfa	Max	ENSMUSG00000032314
1725	Etfb	Max	ENSMUSG00000004610
1726	Etfdh	Max	ENSMUSG00000027809
1727	Ethe1	Max	ENSMUSG00000064254
1728	Etnk1	Max	ENSMUSG00000030275
1729	Ets1	Max	ENSMUSG00000032035
1730	Etv3	Max	ENSMUSG00000003382
1731	Etv6	Max	ENSMUSG00000030199
1732	Evi5	Max	ENSMUSG00000011831
1733	Ewsr1	Max	ENSMUSG00000009079
1734	Exoc2	Max	ENSMUSG00000021357
1735	Exoc3	Max	ENSMUSG00000034152
1736	Exoc7	Max	ENSMUSG00000020792
1737	Exoc8	Max	ENSMUSG00000074030
1738	Exosc1	Max	ENSMUSG00000034321
1739	Exosc2	Max	ENSMUSG00000039356
1740	Exosc3	Max	ENSMUSG00000028322
1741	Exosc4	Max	ENSMUSG00000034259
1742	Exosc5	Max	ENSMUSG00000061286
1743	Exosc7	Max	ENSMUSG00000025785
1744	Exosc9	Max	ENSMUSG00000027714
1745	Ext2	Max	ENSMUSG00000027198
1746	Eya3	Max	ENSMUSG00000028886
1747	Ezh1	Max	ENSMUSG00000006920
1748	Ezh2	Max	ENSMUSG00000029687
1749	Ezr	Max	ENSMUSG00000052397
1750	F10	Max	ENSMUSG00000031444
1751	F5	Max	ENSMUSG00000026579
1752	Fadd	Max	ENSMUSG00000031077
1753	Faf1	Max	ENSMUSG00000010517
1754	Faf2	Max	ENSMUSG00000025873
1755	Faim	Max	ENSMUSG00000032463
1756	Fam102a	Max	ENSMUSG00000039157
1757	Fam103a1	Max	ENSMUSG00000038646
1758	Fam107b	Max	ENSMUSG00000026655
1759	Fam110a	Max	ENSMUSG00000027459
1760	Fam111a	Max	ENSMUSG00000024691
1761	Fam114a2	Max	ENSMUSG00000020523
1762	Fam117a	Max	ENSMUSG00000038893
1763	Fam117b	Max	ENSMUSG00000041040
1764	Fam118b	Max	ENSMUSG00000050471
1765	Fam120a	Max	ENSMUSG00000038014
1766	Fam126a	Max	ENSMUSG00000028995
1767	Fam126b	Max	ENSMUSG00000038174
1768	Fam13b	Max	ENSMUSG00000036501
1769	Fam160a2	Max	ENSMUSG00000044465
1770	Fam160b1	Max	ENSMUSG00000033478
1771	Fam168a	Max	ENSMUSG00000029461
1772	Fam168b	Max	ENSMUSG00000037503
1773	Fam172a	Max	ENSMUSG00000064138
1774	Fam173a	Max	ENSMUSG00000057411
1775	Fam192a	Max	ENSMUSG00000031774
1776	Fam193a	Max	ENSMUSG00000037210
1777	Fam193b	Max	ENSMUSG00000021495
1778	Fam20b	Max	ENSMUSG00000033557
1779	Fam3c	Max	ENSMUSG00000029672
1780	Fam45a	Max	ENSMUSG00000024993
1781	Fam46a	Max	ENSMUSG00000032265
1782	Fam46c	Max	ENSMUSG00000044468
1783	Fam49a	Max	ENSMUSG00000020589
1784	Fam49b	Max	ENSMUSG00000022378
1785	Fam50a	Max	ENSMUSG00000001962
1786	Fam53b	Max	ENSMUSG00000030956
1787	Fam53c	Max	ENSMUSG00000034300
1788	Fam76b	Max	ENSMUSG00000037808
1789	Fam96a	Max	ENSMUSG00000032381
1790	Fam96b	Max	ENSMUSG00000031879
1791	Fam98b	Max	ENSMUSG00000027349
1792	Fance	Max	ENSMUSG00000007570
1793	Far1	Max	ENSMUSG00000030759
1794	Farsa	Max	ENSMUSG00000003808
1795	Farsb	Max	ENSMUSG00000026245
1796	Fasn	Max	ENSMUSG00000025153
1797	Fastk	Max	ENSMUSG00000028959
1798	Fbl	Max	ENSMUSG00000046865
1799	Fbrs	Max	ENSMUSG00000042423
1800	Fbrsl1	Max	ENSMUSG00000043323
1801	Fbxl14	Max	ENSMUSG00000030019
1802	Fbxl15	Max	ENSMUSG00000025226
1803	Fbxl18	Max	ENSMUSG00000066640
1804	Fbxl20	Max	ENSMUSG00000020883
1805	Fbxl6	Max	ENSMUSG00000022559
1806	Fbxo18	Max	ENSMUSG00000058594
1807	Fbxo22	Max	ENSMUSG00000032309
1808	Fbxo28	Max	ENSMUSG00000047539
1809	Fbxo3	Max	ENSMUSG00000027180
1810	Fbxo30	Max	ENSMUSG00000047648
1811	Fbxo31	Max	ENSMUSG00000052934
1812	Fbxo33	Max	ENSMUSG00000035329
1813	Fbxo34	Max	ENSMUSG00000037536
1814	Fbxo42	Max	ENSMUSG00000028920
1815	Fbxo45	Max	ENSMUSG00000035764
1816	Fbxo46	Max	ENSMUSG00000050428
1817	Fbxo5	Max	ENSMUSG00000019773
1818	Fbxo9	Max	ENSMUSG00000001366
1819	Fbxw11	Max	ENSMUSG00000020271
1820	Fbxw2	Max	ENSMUSG00000035949
1821	Fbxw4	Max	ENSMUSG00000040913
1822	Fbxw7	Max	ENSMUSG00000028086
1823	Fcf1	Max	ENSMUSG00000021243
1824	Fcgr2b	Max	ENSMUSG00000026656
1825	Fcho1	Max	ENSMUSG00000070000
1826	Fcho2	Max	ENSMUSG00000041685
1827	Fchsd2	Max	ENSMUSG00000030691
1828	Fdps	Max	ENSMUSG00000059743
1829	Fdx1	Max	ENSMUSG00000032051
1830	Fdx1l	Max	ENSMUSG00000079677
1831	Fdxr	Max	ENSMUSG00000018861
1832	Fech	Max	ENSMUSG00000024588
1833	Fem1b	Max	ENSMUSG00000032244
1834	Fem1c	Max	ENSMUSG00000033319
1835	Fen1	Max	ENSMUSG00000024742
1836	Fermt3	Max	ENSMUSG00000024965
1837	Fes	Max	ENSMUSG00000053158
1838	Ffar2	Max	ENSMUSG00000051314
1839	Fgd4	Max	ENSMUSG00000022788
1840	Fgfr1op2	Max	ENSMUSG00000040242
1841	Fibp	Max	ENSMUSG00000024911
1842	Fig4	Max	ENSMUSG00000038417
1843	Fignl1	Max	ENSMUSG00000035455
1844	Fip1l1	Max	ENSMUSG00000029227
1845	Fis1	Max	ENSMUSG00000019054
1846	Fiz1	Max	ENSMUSG00000061374
1847	Fkbp15	Max	ENSMUSG00000066151
1848	Fkbp2	Max	ENSMUSG00000056629
1849	Fkbp3	Max	ENSMUSG00000020949
1850	Fkbp5	Max	ENSMUSG00000024222
1851	Fkbp8	Max	ENSMUSG00000019428
1852	Fkbpl	Max	ENSMUSG00000033739
1853	Fkrp	Max	ENSMUSG00000048920
1854	Flad1	Max	ENSMUSG00000042642
1855	Fli1	Max	ENSMUSG00000016087
1856	Flii	Max	ENSMUSG00000002812
1857	Flna	Max	ENSMUSG00000031328
1858	Flot1	Max	ENSMUSG00000059714
1859	Flot2	Max	ENSMUSG00000061981
1860	Fmnl1	Max	ENSMUSG00000055805
1861	Fmnl3	Max	ENSMUSG00000023008
1862	Fmo5	Max	ENSMUSG00000028088
1863	Fmr1	Max	ENSMUSG00000000838
1864	Fn1	Max	ENSMUSG00000026193
1865	Fnbp1	Max	ENSMUSG00000075415
1866	Fnbp4	Max	ENSMUSG00000008200
1867	Fndc3a	Max	ENSMUSG00000033487
1868	Fndc3b	Max	ENSMUSG00000039286
1869	Fnip1	Max	ENSMUSG00000035992
1870	Fnta	Max	ENSMUSG00000015994
1871	Foxo3	Max	ENSMUSG00000048756
1872	Foxo4	Max	ENSMUSG00000042903
1873	Foxp1	Max	ENSMUSG00000030067
1874	Foxred2	Max	ENSMUSG00000016552
1875	Frat2	Max	ENSMUSG00000047604
1876	Frmd8	Max	ENSMUSG00000024816
1877	Frrs1	Max	ENSMUSG00000033386
1878	Fry	Max	ENSMUSG00000056602
1879	Fryl	Max	ENSMUSG00000070733
1880	Ftsj1	Max	ENSMUSG00000031171
1881	Ftsj3	Max	ENSMUSG00000020706
1882	Fuca1	Max	ENSMUSG00000028673
1883	Fuca2	Max	ENSMUSG00000019810
1884	Fundc1	Max	ENSMUSG00000025040
1885	Fus	Max	ENSMUSG00000030795
1886	Fut8	Max	ENSMUSG00000021065
1887	Fxr1	Max	ENSMUSG00000027680
1888	Fxr2	Max	ENSMUSG00000018765
1889	Fyttd1	Max	ENSMUSG00000022800
1890	Fzr1	Max	ENSMUSG00000020235
1891	G2e3	Max	ENSMUSG00000035293
1892	G3bp1	Max	ENSMUSG00000018583
1893	G3bp2	Max	ENSMUSG00000029405
1894	G6pc3	Max	ENSMUSG00000034793
1895	G6pdx	Max	ENSMUSG00000031400
1896	Gaa	Max	ENSMUSG00000025579
1897	Gabarapl2	Max	ENSMUSG00000031950
1898	Gabpa	Max	ENSMUSG00000008976
1899	Gabpb1	Max	ENSMUSG00000027361
1900	Gabpb2	Max	ENSMUSG00000038766
1901	Gadd45a	Max	ENSMUSG00000036390
1902	Gadd45g	Max	ENSMUSG00000021453
1903	Gak	Max	ENSMUSG00000062234
1904	Gale	Max	ENSMUSG00000028671
1905	Galk1	Max	ENSMUSG00000020766
1906	Galk2	Max	ENSMUSG00000027207
1907	Galnt1	Max	ENSMUSG00000000420
1908	Galnt10	Max	ENSMUSG00000020520
1909	Galnt11	Max	ENSMUSG00000038072
1910	Ganab	Max	ENSMUSG00000071650
1911	Ganc	Max	ENSMUSG00000062646
1912	Gapdh	Max	ENSMUSG00000057666
1913	Gapvd1	Max	ENSMUSG00000026867
1914	Gars	Max	ENSMUSG00000029777
1915	Gart	Max	ENSMUSG00000022962
1916	Gas2l3	Max	ENSMUSG00000074802
1917	Gas7	Max	ENSMUSG00000033066
1918	Gata3	Max	ENSMUSG00000015619
1919	Gatad1	Max	ENSMUSG00000007415
1920	Gatad2a	Max	ENSMUSG00000036180
1921	Gba	Max	ENSMUSG00000028048
1922	Gba2	Max	ENSMUSG00000028467
1923	Gbe1	Max	ENSMUSG00000022707
1924	Gbf1	Max	ENSMUSG00000025224
1925	Gca	Max	ENSMUSG00000026893
1926	Gcc1	Max	ENSMUSG00000029708
1927	Gcc2	Max	ENSMUSG00000038039
1928	Gch1	Max	ENSMUSG00000037580
1929	Gclc	Max	ENSMUSG00000032350
1930	Gclm	Max	ENSMUSG00000028124
1931	Gcn1l1	Max	ENSMUSG00000041638
1932	Gcsh	Max	ENSMUSG00000034424
1933	Gde1	Max	ENSMUSG00000033917
1934	Gdi1	Max	ENSMUSG00000015291
1935	Gdi2	Max	ENSMUSG00000021218
1936	Gdpd3	Max	ENSMUSG00000030703
1937	Gemin7	Max	ENSMUSG00000044709
1938	Get4	Max	ENSMUSG00000025858
1939	Gfi1	Max	ENSMUSG00000029275
1940	Gfpt1	Max	ENSMUSG00000029992
1941	Gga1	Max	ENSMUSG00000033128
1942	Gga3	Max	ENSMUSG00000020740
1943	Ggh	Max	ENSMUSG00000073987
1944	Ggnbp2	Max	ENSMUSG00000020530
1945	Ggps1	Max	ENSMUSG00000021302
1946	Ghitm	Max	ENSMUSG00000041028
1947	Gigyf1	Max	ENSMUSG00000029714
1948	Gimap1	Max	ENSMUSG00000090019
1949	Gins2	Max	ENSMUSG00000031821
1950	Gins4	Max	ENSMUSG00000031546
1951	Gipc1	Max	ENSMUSG00000019433
1952	Git2	Max	ENSMUSG00000041890
1953	Glb1	Max	ENSMUSG00000045594
1954	Glo1	Max	ENSMUSG00000024026
1955	Glod4	Max	ENSMUSG00000017286
1956	Glrx	Max	ENSMUSG00000021591
1957	Glrx2	Max	ENSMUSG00000018196
1958	Glrx3	Max	ENSMUSG00000031068
1959	Glrx5	Max	ENSMUSG00000021102
1960	Gls	Max	ENSMUSG00000026103
1961	Gltp	Max	ENSMUSG00000011884
1962	Glud1	Max	ENSMUSG00000021794
1963	Glul	Max	ENSMUSG00000026473
1964	Glyr1	Max	ENSMUSG00000022536
1965	Gm7694	Max	ENSMUSG00000102752
1966	Gmeb1	Max	ENSMUSG00000028901
1967	Gmeb2	Max	ENSMUSG00000038705
1968	Gmfb	Max	ENSMUSG00000062014
1969	Gmnn	Max	ENSMUSG00000006715
1970	Gmppb	Max	ENSMUSG00000070284
1971	Gmpr	Max	ENSMUSG00000000253
1972	Gna12	Max	ENSMUSG00000000149
1973	Gna13	Max	ENSMUSG00000020611
1974	Gna15	Max	ENSMUSG00000034792
1975	Gnai3	Max	ENSMUSG00000000001
1976	Gnaq	Max	ENSMUSG00000024639
1977	Gnas	Max	ENSMUSG00000027523
1978	Gnb1	Max	ENSMUSG00000029064
1979	Gne	Max	ENSMUSG00000028479
1980	Gng12	Max	ENSMUSG00000036402
1981	Gng2	Max	ENSMUSG00000043004
1982	Gnl1	Max	ENSMUSG00000024429
1983	Gnl2	Max	ENSMUSG00000028869
1984	Gnl3l	Max	ENSMUSG00000025266
1985	Gnpat	Max	ENSMUSG00000031985
1986	Gnpnat1	Max	ENSMUSG00000037722
1987	Gnptab	Max	ENSMUSG00000035311
1988	Golga2	Max	ENSMUSG00000002546
1989	Golga4	Max	ENSMUSG00000038708
1990	Golga5	Max	ENSMUSG00000021192
1991	Golga7	Max	ENSMUSG00000015341
1992	Golim4	Max	ENSMUSG00000034109
1993	Golph3	Max	ENSMUSG00000022200
1994	Golt1b	Max	ENSMUSG00000030245
1995	Gon4l	Max	ENSMUSG00000054199
1996	Gorasp2	Max	ENSMUSG00000014959
1997	Gosr1	Max	ENSMUSG00000010392
1998	Got1	Max	ENSMUSG00000025190
1999	Gpaa1	Max	ENSMUSG00000022561
[truncated: 53,586 more rows]
