# Supplementary material for: Revealing key regulators of neutrophil function during inflammation by re-analysing single-cell RNA-seq
Source: PLoS One. 2022 Oct 21;17(10):e0276460. doi: 10.1371/journal.pone.0276460 (PMC9586406; doi:10.1371/journal.pone.0276460)
Supplement: S2 Table — (CSV) [file pone.0276460.s003.csv]

V1	cluster
HIST1H2BC	Neu_C1
CD37	Neu_C1
HSPA6	Neu_C1
CD14	Neu_C1
HSPH1	Neu_C1
DNAJB1	Neu_C1
PLAU	Neu_C1
CSF1	Neu_C1
S100A11	Neu_C1
MTRNR2L6	Neu_C1
OPTN	Neu_C1
LAIR1	Neu_C1
BRI3	Neu_C1
CYSTM1	Neu_C1
APOE	Neu_C1
AC058791.1	Neu_C1
PHACTR1	Neu_C1
ZNF383	Neu_C1
AL121944.1	Neu_C1
MTRNR2L10	Neu_C1
TGM2	Neu_C1
CCDC71L	Neu_C1
ASAH1	Neu_C1
CTDSPL	Neu_C1
ALPL	Neu_C2
ANXA3	Neu_C2
S100A12	Neu_C2
CEBPD	Neu_C2
CASP4	Neu_C2
GBP3	Neu_C2
IRF1	Neu_C2
PPP4R2	Neu_C2
MIR3945HG	Neu_C2
SIPA1L2	Neu_C2
AP003354.2	Neu_C2
LINC00877	Neu_C2
FAS	Neu_C2
PRKAA1	Neu_C2
LINC00664	Neu_C2
DPY30	Neu_C2
BCL2A1	Neu_C2
HYAL4	Neu_C2
BLOC1S6	Neu_C2
PLEK	Neu_C2
GPR84	Neu_C2
SAMSN1	Neu_C2
OSM	Neu_C2
PLAUR	Neu_C2
AREG	Neu_C2
G0S2	Neu_C2
AC023157.3	Neu_C2
AC004551.1	Neu_C2
KBTBD7	Neu_C2
FGF13	Neu_C2
IL27RA	Neu_C2
ETS2	Neu_C2
IFITM2	Neu_C2
LUCAT1	Neu_C2
AL118516.1	Neu_C2
EDN1	Neu_C2
HSPA9	Neu_C2
LINC01001	Neu_C2
DLGAP1-AS1	Neu_C2
ATP2B1-AS1	Neu_C2
SEC22B	Neu_C2
DNAJC3-DT	Neu_C2
BABAM2	Neu_C2
SLC9A8	Neu_C2
AC016831.1	Neu_C2
NKG7	Neu_C3
LDHA	Neu_C3
CDK11A	Neu_C3
HIST2H2BF	Neu_C3
DUSP2	Neu_C3
CLDN11	Neu_C3
TAGLN2	Neu_C3
MYO1F	Neu_C3
C19orf38	Neu_C3
NCF2	Neu_C3
GLIPR1	Neu_C3
THBS1	Neu_C3
NSA2	Neu_C3
NCOA4	Neu_C3
RNF166	Neu_C3
KAT7	Neu_C3
ID2	Neu_C3
SRPK2	Neu_C3
APBB3	Neu_C3
FRY	Neu_C3
BNIP3L	Neu_C3
HIST2H2BE	Neu_C3
ZFP36	Neu_C3
JUNB	Neu_C3
OXSR1	Neu_C3
DDX5	Neu_C3
FOS	Neu_C3
ATG16L2	Neu_C3
EGR3	Neu_C3
SPEN	Neu_C3
ACTB	Neu_C3
SPRR3	Neu_C3
MIDN	Neu_C3
ECM1	Neu_C3
IFRD1	Neu_C3
CHMP1B	Neu_C3
PTP4A1	Neu_C3
YAF2	Neu_C3
SLC2A3	Neu_C3
HILPDA	Neu_C3
BCAS2	Neu_C3
ZFP36L2	Neu_C3
HSPA1A	Neu_C3
TUBGCP2	Neu_C3
SLC25A6	Neu_C3
RNASE2	Neu_C3
S100P	Neu_C3
NGLY1	Neu_C3
AHDC1	Neu_C3
GDI1	Neu_C3
EYA1	Neu_C3
SLC45A4	Neu_C3
USP36	Neu_C3
HOPX	Neu_C3
OGFRL1	Neu_C3
CYP4F3	Neu_C3
RELT	Neu_C3
MAL	Neu_C3
TMEM71	Neu_C3
PAK2	Neu_C3
SRSF3	Neu_C3
MKNK2	Neu_C3
SLC20A1	Neu_C3
PABPC1	Neu_C3
NXF1	Neu_C3
TUBA4A	Neu_C3
DSTN	Neu_C3
LIF	Neu_C3
IGKC	Neu_C3
HCFC1R1	Neu_C3
EEF1G	Neu_C3
RPL5	Neu_C3
C7orf50	Neu_C3
UXT	Neu_C3
PPIA	Neu_C3
EEF1B2	Neu_C3
NDUFAB1	Neu_C3
RPS4X	Neu_C3
HIGD2A	Neu_C3
LY86	Neu_C3
CSTA	Neu_C3
AHNAK	Neu_C3
TOMM7	Neu_C3
CFD	Neu_C3
CDA	Neu_C3
NME3	Neu_C3
EIF3H	Neu_C3
ATP5F1D	Neu_C3
RPS11	Neu_C3
RPL13A	Neu_C3
NDUFB4	Neu_C3
EIF3G	Neu_C3
PPIB	Neu_C3
HSP90AB1	Neu_C3
BLVRB	Neu_C3
SMDT1	Neu_C3
NDUFA12	Neu_C3
TMEM176B	Neu_C3
HSPB11	Neu_C3
HMGN3	Neu_C3
PTPRN2	Neu_C3
CMTM7	Neu_C3
RPL7	Neu_C3
RNASE6	Neu_C3
AL645608.8	Neu_C3
CD302	Neu_C3
ASGR2	Neu_C3
UBXN6	Neu_C3
ERO1A	Neu_C3
LDHB	Neu_C3
GSTK1	Neu_C3
DPEP2	Neu_C3
SNRPD3	Neu_C3
ACTG1	Neu_C3
PCBP2	Neu_C3
UBA52	Neu_C3
RPS27A	Neu_C3
ALKBH7	Neu_C3
TMEM176A	Neu_C3
JUN	Neu_C3
CSKMT	Neu_C3
RTF2	Neu_C3
HSD17B11	Neu_C3
TPI1	Neu_C3
SNRPD1	Neu_C3
NR4A1	Neu_C3
NFKBID	Neu_C3
GUK1	Neu_C3
UBC	Neu_C3
RLF	Neu_C3
SAP25	Neu_C3
PNP	Neu_C3
HSPA1B	Neu_C3
HSP90AA1	Neu_C3
TOB1	Neu_C3
AMD1	Neu_C3
HNRNPA2B1	Neu_C3
PMAIP1	Neu_C3
ETV3	Neu_C3
PTPN11	Neu_C3
GPCPD1	Neu_C3
PPP1R10	Neu_C3
FAM49B	Neu_C3
JOSD1	Neu_C3
ITGAX	Neu_C3
CEBPB	Neu_C3
IER5	Neu_C3
DDX3X	Neu_C3
C5AR1	Neu_C3
BRD2	Neu_C3
SRSF2	Neu_C3
SPRR2A	Neu_C3
LYST	Neu_C3
AC011445.2	Neu_C3
TMEM154	Neu_C3
NCALD	Neu_C3
TNFAIP2	Neu_C3
RHOB	Neu_C3
EVI2A	Neu_C3
BBC3	Neu_C3
AC106820.2	Neu_C3
CXCL3	Neu_C3
VEGFA	Neu_C3
EGR1	Neu_C3
EIF4A3	Neu_C3
GLUL	Neu_C3
NDEL1	Neu_C3
GADD45B	Neu_C3
CD83	Neu_C3
ATP2B1	Neu_C3
CXCL2	Neu_C3
RGS2	Neu_C3
FOSB	Neu_C3
H2AFZ	Neu_C3
SF3A1	Neu_C3
KAT6A	Neu_C3
PDGFA	Neu_C3
ATP5F1A	Neu_C3
UGGT1	Neu_C3
IER2	Neu_C3
MXD1	Neu_C3
DOCK5	Neu_C3
CXCL1	Neu_C3
NEAT1	Neu_C3
MAP2K3	Neu_C3
PPP1R15B	Neu_C3
ELL	Neu_C3
UBE2R2	Neu_C3
KLHL21	Neu_C3
ACTR3	Neu_C3
JUND	Neu_C3
CXCL8	Neu_C3
HCAR2	Neu_C3
CPEB4	Neu_C3
ZFP36L1	Neu_C3
BTG2	Neu_C3
PTGS2	Neu_C3
IER3	Neu_C3
PPP1R15A	Neu_C3
BASP1	Neu_C3
LIMK2	Neu_C3
NFKBIA	Neu_C3
CD55	Neu_C3
PROK2	Neu_C3
IL1B	Neu_C3
HNRNPC	Neu_C4
HERPUD1	Neu_C4
MAFG	Neu_C4
FAM129A	Neu_C4
TNFAIP3	Neu_C4
NFKBIZ	Neu_C4
AC020916.1	Neu_C4
KLF2	Neu_C4
IL1RAP	Neu_C4
SRGN	Neu_C4
TRIB1	Neu_C4
AC010618.3	Neu_C4
CDC42EP3	Neu_C4
CXCR4	Neu_C4
SPPL3	Neu_C4
B3GNT5	Neu_C4
JMJD1C	Neu_C4
PELI1	Neu_C4
MTRNR2L11	Neu_C4
YPEL5	Neu_C4
MARCKS	Neu_C4
BEST1	Neu_C4
CD53	Neu_C4
ALOX5AP	Neu_C4
NABP1	Neu_C4
FPR2	Neu_C4
CSRNP1	Neu_C4
PNRC1	Neu_C4
HIF1A-AS2	Neu_C4
CPD	Neu_C4
OR10H5	Neu_C4
KATNBL1	Neu_C4
COL6A3	Neu_C4
ADGRG3	Neu_C4
GALNT6	Neu_C4
ASB3	Neu_C4
STAM2	Neu_C4
PAQR7	Neu_C4
FTO	Neu_C4
ZNF891	Neu_C4
OPHN1	Neu_C4
KLRD1	Neu_C4
NNT-AS1	Neu_C4
GABARAPL1	Neu_C4
SMIM25	Neu_C4
RPAP2	Neu_C4
CLN3	Neu_C4
AC097518.1	Neu_C4
MAPK10	Neu_C4
IRS2	Neu_C4
FNDC3B	Neu_C4
CCDC26	Neu_C4
AC003681.1	Neu_C4
PRNCR1	Neu_C4
MLLT11	Neu_C4
KIFC3	Neu_C4
ZNF28	Neu_C4
RIPOR2	Neu_C4
LIN52	Neu_C4
SPG7	Neu_C4
QTRT2	Neu_C4
ZBTB20	Neu_C4
SIK3	Neu_C4
IRF2BPL	Neu_C4
HSPA4	Neu_C4
LRRFIP1	Neu_C4
LRRK2	Neu_C4
KCNJ15	Neu_C4
MBNL1	Neu_C4
TOR1AIP2	Neu_C4
RIT1	Neu_C4
USP8	Neu_C4
AC245128.3	Neu_C4
SLC6A6	Neu_C4
DEDD2	Neu_C4
STK4	Neu_C4
MYADM	Neu_C4
HIPK1	Neu_C4
PTPRC	Neu_C4
ST3GAL3	Neu_C4
FNTA	Neu_C4
RASSF5	Neu_C4
TTC7B	Neu_C4
CC2D2A	Neu_C4
SLA	Neu_C4
ARHGAP26	Neu_C4
KIAA0586	Neu_C4
BTG1	Neu_C4
POGZ	Neu_C4
ZNF121	Neu_C4
FGF23	Neu_C4
AL035078.1	Neu_C4
MIR22HG	Neu_C4
UBE2W	Neu_C4
ADNP	Neu_C4
TLE4	Neu_C4
FRAT2	Neu_C4
SERTAD2	Neu_C4
LPAR4	Neu_C4
TSC22D3	Neu_C4
YWHAZ	Neu_C4
FBXW7	Neu_C4
POLR2A	Neu_C4
LBR	Neu_C4
PPP1R18	Neu_C4
C16orf54	Neu_C4
CMTM6	Neu_C4
ARRDC3	Neu_C4
TRIM13	Neu_C4
RGPD5	Neu_C4
AC024610.2	Neu_C4
PCBP1	Neu_C4
HCAR1	Neu_C4
BZW1	Neu_C4
C1orf56	Neu_C4
SCARF1	Neu_C4
ATXN1	Neu_C4
PIM2	Neu_C4
LINC00426	Neu_C4
PCDHA4	Neu_C4
IRF2BP2	Neu_C4
CXCL14	Neu_C4
AC003991.1	Neu_C4
ATP1B1	Neu_C4
LINC01422	Neu_C4
BHLHE40	Neu_C4
ZNF791	Neu_C4
MAP3K2	Neu_C4
SLC13A5	Neu_C4
MOB3A	Neu_C4
TRA2A	Neu_C4
POLK	Neu_C4
MRPS30	Neu_C4
CD44-AS1	Neu_C4
AL008729.2	Neu_C4
PLEKHA3	Neu_C4
AL355306.2	Neu_C4
AC005162.1	Neu_C4
TFEB	Neu_C4
BLACE	Neu_C4
LINC01358	Neu_C4
EFNA5	Neu_C4
KLF7	Neu_C4
VIRMA	Neu_C4
KPNA5	Neu_C4
SLITRK4	Neu_C4
EI24	Neu_C4
PRRG3	Neu_C4
BTN3A2	Neu_C4
SRSF6	Neu_C4
CADM1	Neu_C4
SHOX	Neu_C4
KCNJ3	Neu_C4
HEPACAM	Neu_C4
ABCC9	Neu_C4
CNNM2	Neu_C4
BMPR1B	Neu_C4
AL135790.1	Neu_C4
FOXP1	Neu_C4
GPM6A	Neu_C4
PAQR8	Neu_C4
NEUROD1	Neu_C4
MYO10	Neu_C4
LCN2	Neu_C4
NEUROD2	Neu_C4
GMFB	Neu_C4
PPARA	Neu_C4
FBXO33	Neu_C4
ATP6AP1L	Neu_C4
ZFAND5	Neu_C4
KLF15	Neu_C4
TROVE2	Neu_C4
CACNB4	Neu_C4
MARCKSL1	Neu_C4
ANKDD1A	Neu_C4
FOSL2	Neu_C4
ZNF217	Neu_C4
AL031118.1	Neu_C4
SRGAP1	Neu_C4
PIGN	Neu_C4
KLF10	Neu_C4
FAM107B	Neu_C4
KRAS	Neu_C4
ORC2	Neu_C4
ELN	Neu_C4
ZNF445	Neu_C4
MDM4	Neu_C4
AC012508.1	Neu_C4
FAAP24	Neu_C4
PURB	Neu_C4
INTS6	Neu_C4
NFAT5	Neu_C4
RAP2C	Neu_C4
ACADM	Neu_C4
DLG1	Neu_C4
CD44	Neu_C4
MAFF	Neu_C4
RGS16	Neu_C4
GDPGP1	Neu_C4
ERLIN2	Neu_C4
C16orf72	Neu_C4
FEM1A	Neu_C4
EXOSC6	Neu_C4
NUFIP2	Neu_C4
NRIP3	Neu_C4
FRK	Neu_C4
SOX11	Neu_C4
PAFAH1B2	Neu_C4
CSF2RA	Neu_C4
PARD6B	Neu_C4
MT-ATP6	Neu_C4
RTN4	Neu_C4
NEDD4L	Neu_C4
KCNJ2	Neu_C4
ZNF302	Neu_C4
PCDHGA10	Neu_C4
TTC28	Neu_C4
RAD54L2	Neu_C4
CD47	Neu_C4
BTBD9	Neu_C4
BAP1	Neu_C4
EML4	Neu_C4
CCL3	Neu_C4
MT-ND1	Neu_C4
MT-ND3	Neu_C4
LRRC69	Neu_C4
MT-ND4	Neu_C4
GREM1	Neu_C4
FTH1	Neu_C4
CACNA1A	Neu_C4
DNAJB14	Neu_C4
ETNK1	Neu_C4
EML6	Neu_C4
DSE	Neu_C4
AC016831.5	Neu_C4
TBC1D7	Neu_C4
MAP3K8	Neu_C4
HIF1A	Neu_C4
SMG1	Neu_C4
UPP1	Neu_C5
RAB5IF	Neu_C5
SCAF11	Neu_C5
LAPTM4A	Neu_C5
MT-CO2	Neu_C5
JAK2	Neu_C5
ZADH2	Neu_C5
INSR	Neu_C5
CYBA	Neu_C5
TOR1B	Neu_C5
KIF5B	Neu_C5
DMTF1	Neu_C5
C21orf91	Neu_C5
SOAT1	Neu_C5
SQLE	Neu_C5
CFAP97	Neu_C5
FADS1	Neu_C5
LINC00547	Neu_C5
CDK9	Neu_C5
MLLT3	Neu_C5
CTNNB1	Neu_C5
VPS36	Neu_C5
CGAS	Neu_C5
GAPVD1	Neu_C5
SYNCRIP	Neu_C5
MPP4	Neu_C5
RPL7L1	Neu_C5
REEP3	Neu_C5
SMAD4	Neu_C5
FAM219A	Neu_C5
ANAPC10	Neu_C5
XIST	Neu_C5
ACOT9	Neu_C5
ZC3H15	Neu_C5
TERF2IP	Neu_C5
TUBA1C	Neu_C5
ARF6	Neu_C5
ITPR1	Neu_C5
TNIP3	Neu_C5
PEA15	Neu_C5
CD22	Neu_C5
TBC1D2	Neu_C5
MGAT4A	Neu_C5
SLAMF7	Neu_C5
CCR1	Neu_C5
SIRPA	Neu_C5
FAM27C	Neu_C5
PPM1K	Neu_C5
SP100	Neu_C5
FYTTD1	Neu_C5
IL6ST	Neu_C5
MT-ATP8	Neu_C5
PGGT1B	Neu_C5
SLC36A4	Neu_C5
NDUFS3	Neu_C5
PA2G4	Neu_C5
SRRD	Neu_C5
HIST1H1C	Neu_C5
CYFIP1	Neu_C5
SNRNP70	Neu_C5
UQCRC1	Neu_C5
CAPN2	Neu_C5
WDR37	Neu_C5
BTAF1	Neu_C5
FAM95B1	Neu_C5
AC136475.9	Neu_C5
HLA-DMB	Neu_C5
CEP57	Neu_C5
ITGB1	Neu_C5
NCOA1	Neu_C5
HNRNPDL	Neu_C5
PTPN6	Neu_C5
HSPE1	Neu_C5
CSPP1	Neu_C5
SLC44A1	Neu_C5
P2RX4	Neu_C5
PLPP3	Neu_C5
C16orf91	Neu_C5
MRPL13	Neu_C5
HRH1	Neu_C5
SDAD1	Neu_C5
LSM8	Neu_C5
MTM1	Neu_C5
PLA2G7	Neu_C5
IRF8	Neu_C5
ZNF75D	Neu_C5
CTSA	Neu_C5
NECTIN2	Neu_C5
MT-ND4L	Neu_C5
UTRN	Neu_C5
IGFLR1	Neu_C5
USP6NL	Neu_C5
KARS	Neu_C5
NEXN	Neu_C5
TMEM123	Neu_C5
LPAR6	Neu_C5
MGAT1	Neu_C5
ANXA5	Neu_C5
ATF5	Neu_C5
ZNF672	Neu_C5
RUFY4	Neu_C5
UBA1	Neu_C5
CTSD	Neu_C5
ARRDC4	Neu_C5
SPINK1	Neu_C5
PSMC5	Neu_C5
MINOS1	Neu_C5
RCBTB2	Neu_C5
FBXO7	Neu_C5
ADA2	Neu_C5
LGALS3BP	Neu_C5
NUP62	Neu_C5
PI4K2B	Neu_C5
SRSF1	Neu_C5
CYBB	Neu_C5
ZCCHC9	Neu_C5
SLFN12	Neu_C5
TMEM167A	Neu_C5
CTSH	Neu_C5
ODF3B	Neu_C5
SLC8A1	Neu_C5
UBL5	Neu_C5
CDK16	Neu_C5
SSBP4	Neu_C5
FAM204A	Neu_C5
NEDD1	Neu_C5
GM2A	Neu_C5
IMPDH2	Neu_C5
ZNF668	Neu_C5
CASP3	Neu_C5
OCEL1	Neu_C5
C5orf15	Neu_C5
INF2	Neu_C5
H1FX	Neu_C5
TCEAL4	Neu_C5
ANKRD37	Neu_C5
NRIP1	Neu_C5
CDK14	Neu_C5
CLEC2D	Neu_C5
PSMD1	Neu_C5
SAFB2	Neu_C5
DCXR	Neu_C5
DDX42	Neu_C5
MRPL11	Neu_C5
FUOM	Neu_C5
POLR2I	Neu_C5
LYAR	Neu_C5
USF2	Neu_C5
SNAPC2	Neu_C5
TMEM126B	Neu_C5
CYP19A1	Neu_C5
SLC25A1	Neu_C5
BAG3	Neu_C5
CALHM6	Neu_C5
ALAS1	Neu_C5
PRPS2	Neu_C5
HIST1H4C	Neu_C5
REV1	Neu_C5
STX4	Neu_C5
H1F0	Neu_C5
RWDD3	Neu_C5
SND1	Neu_C5
CBFB	Neu_C5
MZT2B	Neu_C5
RGS10	Neu_C5
BTG3	Neu_C5
PTBP1	Neu_C5
DAZAP1	Neu_C5
GLB1	Neu_C5
COPRS	Neu_C5
JOSD2	Neu_C5
TIFA	Neu_C5
RNF114	Neu_C5
TMEM109	Neu_C5
CLEC10A	Neu_C5
METTL7B	Neu_C5
CAAP1	Neu_C5
CXXC1	Neu_C5
HDDC2	Neu_C5
RELB	Neu_C5
M6PR	Neu_C5
WDFY1	Neu_C5
TNS3	Neu_C5
HAPLN3	Neu_C5
PCED1B	Neu_C5
B4GALT5	Neu_C5
CDC20B	Neu_C5
DENND1B	Neu_C5
NT5C2	Neu_C5
AC008691.1	Neu_C5
NMRK1	Neu_C5
ARFRP1	Neu_C5
SRP9	Neu_C5
TIGD5	Neu_C5
UHRF1BP1L	Neu_C5
HMGCS1	Neu_C5
PRPF18	Neu_C5
LINC01943	Neu_C5
SLC38A5	Neu_C5
PDE2A	Neu_C5
SCD	Neu_C5
UXS1	Neu_C5
S100A13	Neu_C5
CXXC5	Neu_C5
MBP	Neu_C5
LONRF3	Neu_C5
PPA1	Neu_C5
FNIP2	Neu_C5
LGALS3	Neu_C5
TRAC	Neu_C5
P2RX7	Neu_C5
PKN2	Neu_C5
RPL21	Neu_C5
SEC11A	Neu_C5
MTSS1	Neu_C5
RPL9	Neu_C5
RPS6	Neu_C5
RPL41	Neu_C5
VAMP8	Neu_C5
RPL38	Neu_C5
EEF1A1	Neu_C5
RPL35A	Neu_C5
RETN	Neu_C5
RPL37A	Neu_C5
EIF3K	Neu_C5
MIF	Neu_C5
RPS26	Neu_C5
DDIT4	Neu_C5
EIF3I	Neu_C5
CHCHD10	Neu_C5
AIF1	Neu_C5
LSM7	Neu_C5
RPL24	Neu_C5
VCAN	Neu_C5
AC245014.3	Neu_C5
COX7B	Neu_C5
PSTPIP1	Neu_C5
LYZ	Neu_C5
OST4	Neu_C5
ARHGDIB	Neu_C5
S100A4	Neu_C5
PRRT2	Neu_C5
AC092171.3	Neu_C5
SH3BGRL3	Neu_C5
ATP5F1E	Neu_C5
CLU	Neu_C5
PKM	Neu_C5
PSAP	Neu_C5
SERF2	Neu_C5
BST2	Neu_C5
ATP6V0C	Neu_C5
TMSB10	Neu_C5
SAMHD1	Neu_C5
ATP5PD	Neu_C5
CCT4	Neu_C5
TYROBP	Neu_C5
IFI27L2	Neu_C5
GABARAP	Neu_C5
RPL28	Neu_C5
RNASEK	Neu_C5
UCP2	Neu_C5
PARK7	Neu_C5
SCAND1	Neu_C5
EEF1D	Neu_C5
PSMA7	Neu_C5
RPL35	Neu_C5
TBCA	Neu_C5
MAFB	Neu_C5
PSMB10	Neu_C5
HSPA8	Neu_C5
YBX1	Neu_C5
PSME2	Neu_C5
SELENOH	Neu_C5
STXBP2	Neu_C5
HINT1	Neu_C5
NOP53	Neu_C5
SP140	Neu_C5
CNIH1	Neu_C5
ZC3H4	Neu_C5
CDKN1A	Neu_C5
MPG	Neu_C5
HIST1H2BK	Neu_C5
CLTA	Neu_C5
RAN	Neu_C5
SETDB1	Neu_C5
TUBA1B	Neu_C5
PDCD5	Neu_C5
SRP14	Neu_C5
CD48	Neu_C5
NONO	Neu_C5
SRSF9	Neu_C5
DBNL	Neu_C5
DLGAP4	Neu_C5
ANXA2	Neu_C5
CD300E	Neu_C5
PFDN5	Neu_C5
RPL27	Neu_C5
H2AFY	Neu_C5
NDUFB10	Neu_C5
ATP5ME	Neu_C5
CD163	Neu_C5
UBE2L3	Neu_C5
SNW1	Neu_C5
U2SURP	Neu_C5
RPS16	Neu_C5
EIF2S2	Neu_C5
UQCRQ	Neu_C5
RPL36AL	Neu_C5
TGFBI	Neu_C5
NDUFAF3	Neu_C5
POLR2L	Neu_C5
PSMB6	Neu_C5
SPCS3	Neu_C5
COMT	Neu_C5
COX6C	Neu_C5
DUSP23	Neu_C5
BCL2L13	Neu_C5
SBNO2	Neu_C5
C15orf48	Neu_C5
GNPTAB	Neu_C5
MEF2C	Neu_C5
SH2B2	Neu_C5
INSIG1	Neu_C5
PPIG	Neu_C5
ATAD2B	Neu_C5
USP9X	Neu_C5
CSNK2B	Neu_C5
PEAK3	Neu_C5
YWHAQ	Neu_C5
SMAD3	Neu_C5
TUBB	Neu_C5
GPR183	Neu_C5
RAPGEF2	Neu_C5
PTPN1	Neu_C5
LPIN1	Neu_C5
RREB1	Neu_C5
ARID3B	Neu_C5
DMXL2	Neu_C5
PIK3R1	Neu_C5
RPL10A	Neu_C5
GSTP1	Neu_C5
RACK1	Neu_C5
RPL22	Neu_C5
RPL32	Neu_C5
RPL10	Neu_C5
RPL29	Neu_C5
GAPDH	Neu_C5
RPL3	Neu_C5
RPS24	Neu_C5
RPL37	Neu_C5
COX4I1	Neu_C5
ALDOA	Neu_C5
FCN1	Neu_C5
RPS7	Neu_C5
RPL19	Neu_C5
FAU	Neu_C5
RPL14	Neu_C5
NME2	Neu_C5
RPS5	Neu_C5
RPS14	Neu_C5
CD99	Neu_C5
EEF2	Neu_C5
APRT	Neu_C5
ATP5MC2	Neu_C5
ATP5IF1	Neu_C5
RPS15	Neu_C5
RPL13	Neu_C5
RPL4	Neu_C5
LEPROTL1	Neu_C5
RPS18	Neu_C5
RPL6	Neu_C5
RPL18	Neu_C5
RPS8	Neu_C5
CST3	Neu_C5
RPLP2	Neu_C5
RPL18A	Neu_C5
RPL7A	Neu_C5
RPL8	Neu_C5
RPL30	Neu_C5
RPL12	Neu_C5
RPLP0	Neu_C5
RPS13	Neu_C5
RPLP1	Neu_C5
RPS3	Neu_C5
RPS23	Neu_C5
S100A10	Neu_C5
HES4	Neu_C5
LGALS1	Neu_C5
RPS3A	Neu_C5
RPS15A	Neu_C5
RPS19	Neu_C5
FXYD5	Neu_C5
COX6A1	Neu_C5
ATP5MF	Neu_C5
PGAM1	Neu_C5
BTF3	Neu_C5
RPSA	Neu_C5
ATP5F1C	Neu_C5
PTMA	Neu_C5
RPS21	Neu_C5
RPL36	Neu_C5
RPL39	Neu_C5
RPS28	Neu_C5
RPS12	Neu_C5
RPL11	Neu_C5
CD74	Neu_C5
ATP5MC3	Neu_C5
HLA-DPA1	Neu_C5
COX5A	Neu_C5
HLA-DRB5	Neu_C5
AD000090.1	Neu_C5
DAAM1	Neu_C5
CORO1A	Neu_C5
RIN2	Neu_C5
SCYL3	Neu_C5
OAZ1	Neu_C5
ZNF688	Neu_C5
AMFR	Neu_C5
TNFSF13B	Neu_C5
ARID5B	Neu_C5
IFI6	Neu_C5
GBP4	Neu_C5
OAS3	Neu_C5
DHX58	Neu_C5
IFI35	Neu_C5
CTSL	Neu_C5
SERPING1	Neu_C5
LAP3	Neu_C5
SRGAP2	Neu_C5
APOBEC3A	Neu_C5
PLSCR1	Neu_C5
GALM	Neu_C5
USP18	Neu_C5
CMPK2	Neu_C5
PARP9	Neu_C5
CTSC	Neu_C5
CBWD2	Neu_C5
CXCL10	Neu_C5
CCRL2	Neu_C5
IRF2	Neu_C5
IDO1	Neu_C5
TRAFD1	Neu_C5
UBE2L6	Neu_C5
SOCS1	Neu_C5
AC098613.1	Neu_C5
STAT1	Neu_C5
PARP10	Neu_C5
CD40	Neu_C5
RASGEF1B	Neu_C5
CHMP4B	Neu_C5
PARP12	Neu_C5
HSPB1	Neu_C5
SMCO4	Neu_C5
GSTO1	Neu_C5
NBPF14	Neu_C5
AAED1	Neu_C5
NCOA7	Neu_C5
MCUB	Neu_C5
TYMP	Neu_C5
RHOG	Neu_C5
GLRX	Neu_C5
VAMP5	Neu_C5
GTF2B	Neu_C5
WARS	Neu_C5
DDX60	Neu_C5
SSB	Neu_C5
PSME1	Neu_C5
GPX4	Neu_C5
PSMB8	Neu_C5
CAPG	Neu_C5
CALM1	Neu_C5
PPDPF	Neu_C5
POMP	Neu_C5
SIGLEC1	Neu_C5
HLA-DRA	Neu_C5
COX17	Neu_C5
LINC00847	Neu_C5
SPART	Neu_C5
HESX1	Neu_C5
NPC2	Neu_C5
MGLL	Neu_C5
LHFPL2	Neu_C5
CXCL9	Neu_C5
ACP5	Neu_C5
LYSMD2	Neu_C5
IL4I1	Neu_C5
CTSB	Neu_C5
ATOX1	Neu_C5
OTOF	Neu_C5
GRN	Neu_C5
CD68	Neu_C5
PRDX1	Neu_C5
LILRB1	Neu_C5
FOLR3	Neu_C5
SQSTM1	Neu_C5
CXCL11	Neu_C5
C1QB	Neu_C5
PLIN2	Neu_C5
GYPC	Neu_C5
CCL4L2	Neu_C5
HLA-C	Neu_C5
CCL2	Neu_C5
PSMB9	Neu_C5
IFI27	Neu_C5
CLIC1	Neu_C5
RBX1	Neu_C5
LGALS9	Neu_C5
XAF1	Neu_C5
STAT2	Neu_C5
RBCK1	Neu_C5
PML	Neu_C5
CES1	Neu_C5
TRIM21	Neu_C5
HM13	Neu_C5
HMOX1	Neu_C5
CCL8	Neu_C5
CCL7	Neu_C5
HCAR3	Neu_C5
DRAP1	Neu_C5
MIR4435-2HG	Neu_C5
GCH1	Neu_C5
CLEC4E	Neu_C5
NSMAF	Neu_C5
IGSF6	Neu_C5
TNFAIP6	Neu_C5
DNAJC8	Neu_C5
GRAMD1A	Neu_C5
CD63	Neu_C5
CARD17	Neu_C5
PSMA4	Neu_C5
OASL	Neu_C5
OAS2	Neu_C5
TRIM22	Neu_C5
HNRNPLL	Neu_C5
TACC2	Neu_C5
KPNB1	Neu_C5
AXL	Neu_C5
ZC3HAV1	Neu_C5
CST7	Neu_C5
TFEC	Neu_C5
IFIT2	Neu_C5
CD274	Neu_C5
MTRNR2L8	Neu_C5
GBP1	Neu_C5
GBP5	Neu_C5
APOL6	Neu_C5
LILRA5	Neu_C5
IL1RN	Neu_C5
ATP6V1F	Neu_C5
TNFSF10	Neu_C5
LY6E	Neu_C5
MT2A	Neu_C5
HERC5	Neu_C5
NT5C3A	Neu_C5
MX2	Neu_C5
SAMD9L	Neu_C5
IFIT1	Neu_C5
IFIT3	Neu_C5
IFIH1	Neu_C5
FCGR1A	Neu_C5
MOV10	Neu_C5
IRF7	Neu_C5
IFITM3	Neu_C5
DYNLT1	Neu_C5
ISG20	Neu_C5
IFITM1	Neu_C5
ISG15	Neu_C5
EPSTI1	Neu_C5
OAS1	Neu_C5
MX1	Neu_C5
TMEM140	Neu_C5
MYL12A	Neu_C5
RNF213	Neu_C5
PARP14	Neu_C5
DPPA4	Neu_C5
SAMD9	Neu_C5
LAMP3	Neu_C5
RAB20	Neu_C5
LIPA	Neu_C5
PHF11	Neu_C5
IFI16	Neu_C5
TAP1	Neu_C5
IFI44	Neu_C5
ZBP1	Neu_C5
IFI44L	Neu_C5
EIF2AK2	Neu_C5
DDX58	Neu_C5
RSAD2	Neu_C5
HNRNPU	Neu_C6
HNRNPH1	Neu_C6
HMGB2	Neu_C6
RPL36A	Neu_C6
EVI2B	Neu_C6
RGS18	Neu_C6
LYPD2	Neu_C6
RAB11FIP1	Neu_C6
LCP1	Neu_C6
LRMP	Neu_C6
ANXA1	Neu_C6
SULT1A1	Neu_C6
MNDA	Neu_C6
MT-CO1	Neu_C6
CTSS	Neu_C6
ANXA11	Neu_C6
APOOL	Neu_C6
AC114760.2	Neu_C6
MT-CO3	Neu_C6
TXNIP	Neu_C6
DUSP6	Neu_C6
SDC3	Neu_C6
DNMT3A	Neu_C6
TRAPPC2	Neu_C6
POT1-AS1	Neu_C6
NCF1	Neu_C6
SMARCD3	Neu_C6
PPBP	Neu_C6
PIAS2	Neu_C6
PHC3	Neu_C6
DDB1	Neu_C6
GGNBP2	Neu_C6
BROX	Neu_C6
LPIN3	Neu_C6
F5	Neu_C6
DTX3L	Neu_C6
ARIH1	Neu_C6
VLDLR	Neu_C6
SENP7	Neu_C6
RGPD4-AS1	Neu_C6
SPATA4	Neu_C6
AC026979.2	Neu_C6
NOG	Neu_C6
MYO15A	Neu_C6
WAC-AS1	Neu_C6
CCDC170	Neu_C6
MTA2	Neu_C6
FAM126B	Neu_C6
ZNF280B	Neu_C6
PPM1N	Neu_C6
AC005392.2	Neu_C6
TNRC6B	Neu_C6
MRPS23	Neu_C6
NFE2	Neu_C6
CLEC12A	Neu_C6
USF1	Neu_C6
TALDO1	Neu_C6
KIAA0040	Neu_C6
PGD	Neu_C6
DYNC1LI1	Neu_C6
SNX3	Neu_C6
SEZ6	Neu_C6
NF1	Neu_C6
ADD2	Neu_C6
SELL	Neu_C6
SMAD2	Neu_C6
RAC1	Neu_C6
CALM2	Neu_C6
AC007952.4	Neu_C6
NFIB	Neu_C6
GPM6B	Neu_C6
AL356608.1	Neu_C6
